# Supplementary material for: Allelic variations of WAK106‐E2Fa‐DPb1‐UGT74E2 module regulate fibre properties in Populus tomentosa
Source: Plant Biotechnol J. 2023 Nov 21;22(4):970–86. doi: 10.1111/pbi.14239 (PMC10955495; doi:10.1111/pbi.14239)
Supplement: Supplementary file 1 — Dataset S1 Gene Ontology (GO) enrichment analysis for each module. Dataset S2 Kyoto Encyclopaedia of Genes and Genomes (KEGG) analysis for each module. Dataset S3 The 453 high‐connectivity genes from the green module in Populus tomentosa. Dataset S4 The 220 priority candidate genes from the green module in Populus tomentosa. Dataset S5 The 158 high‐priority core genes derived from the green module. Dataset S6 The 336 different expression genes (DEGs) identified using RNA‐sequencing (RNA‐seq) analysis. Dataset S7 Five carbohydrate metabolites contents of 435 unrelated individuals in Populus tomentosa. Dataset S8 Gene expression data from mature xylem used for expression quantitative trait nucleotide (eQTN) mapping. [file PBI-22-970-s001.xlsx]

## Sheet: Legends for Supporting Data
Dataset S1. GeneOntology (GO) enrichment analysis for each module.
Dataset S2. Kyoto Encyclopaedia of Genes and Genomes (KEGG) analysis for each module.
Dataset S3. The 453 high-connectivity genes from the green module in Populus tomentosa.
Dataset S4. The 220 priority candidate genes from the green module in Populus tomentosa.
Dataset S5. The 158 high-priority core genes derived from the green module.
Dataset S6. The 336 different expression genes (DEGs) identified using RNA-sequencing (RNA-seq) analysis.
Dataset S7. Five carbohydrate metabolites contents of 435 unrelated individuals in Populus tomentosa.
Dataset S8. Gene expression data from mature xylem used for expression quantitative trait nucleotide (eQTN) mapping in our analysis.

## Sheet: Dataset S1
Dataset S1. GeneOntology (GO) enrichment analysis for each module.
Moule	Class	GO_Name	GO_ID	GO_Level	P_value	EnrichmentScore	Gene numbers	Corrected P-value
Blue module	MFa	structural constituent of ribosome	GO:0003735	3	0.00210744	3.4866	8	0.137686
	MFa	structural molecule activity	GO:0005198	2	0.00298132	3.29545	8	0.116868
	MFa	hydrolase activity	GO:0016787	3	0.0106507	1.63031	23	0.130471
	MFa	hydrolase activity, acting on ester bonds	GO:0016788	4	0.0373355	2.2362	7	0.271028
	CCb	cell part	GO:0044464	2	0.000595889	1.47611	30	0.021452
	CCb	cell	GO:0005623	2	0.000595889	1.47611	30	0.021452
	CCb	intracellular	GO:0005622	3	0.00193346	1.46541	28	0.0278418
	CCb	intracellular part	GO:0044424	3	0.00273221	1.47142	27	0.0327866
	CCb	intracellular organelle	GO:0043229	4	0.00290003	1.60518	23	0.0298289
	CCb	organelle	GO:0043226	2	0.00292268	1.60436	23	0.0263041
	CCb	intracellular ribonucleoprotein complex	GO:0030529	4	0.00782844	2.48092	9	0.0626275
	CCb	ribonucleoprotein complex	GO:1990904	3	0.00782844	2.48092	9	0.0626275
	CCb	cytoplasm	GO:0005737	4	0.00914908	1.81905	15	0.0598849
	CCb	ribosome	GO:0005840	6	0.0104066	2.55996	8	0.0624397
	CCb	macromolecular complex	GO:0032991	2	0.0338262	1.53598	16	0.128183
	BPc	cellular nitrogen compound metabolic process	GO:0034641	4	3.29292e-05	1.95761	32	0.00210747
	BPc	gene expression	GO:0010467	5	9.67105e-05	2.08756	26	0.00353684
	BPc	RNA processing	GO:0006396	8	0.000322155	5.35106	7	0.00824716
	BPc	translation	GO:0006412	8	0.00118873	3.14152	10	0.0234088
	BPc	peptide biosynthetic process	GO:0043043	7	0.00126762	3.11485	10	0.0231793
	BPc	peptide metabolic process	GO:0006518	6	0.00156861	3.02747	10	0.0236214
	BPc	amide biosynthetic process	GO:0043604	6	0.00166746	3.0027	10	0.0237151
	BPc	nucleobase-containing compound metabolic process	GO:0006139	5	0.0020507	1.82197	23	0.0276305
	BPc	cellular amide metabolic process	GO:0043603	5	0.00226683	2.88014	10	0.0290154
	BPc	primary metabolic process	GO:0044238	3	0.00368702	1.30043	50	0.0449465
	BPc	single-organism carbohydrate metabolic process	GO:0044723	5	0.00427436	4.68022	5	0.049738
	BPc	cellular aromatic compound metabolic process	GO:0006725	4	0.00435508	1.72092	23	0.0484739
	BPc	heterocycle metabolic process	GO:0046483	4	0.00435508	1.72092	23	0.0484739
	BPc	nucleic acid metabolic process	GO:0090304	6	0.00481711	1.80932	20	0.0493272
	BPc	cellular macromolecule biosynthetic process	GO:0034645	6	0.0052042	1.76086	21	0.0512414
	BPc	macromolecule biosynthetic process	GO:0009059	5	0.00526087	1.75925	21	0.0498808
	BPc	organic substance metabolic process	GO:0071704	3	0.00590093	1.26871	51	0.0539514
	BPc	organic cyclic compound metabolic process	GO:1901360	4	0.00613403	1.67514	23	0.0541486
	BPc	organonitrogen compound biosynthetic process	GO:1901566	5	0.00661255	2.23284	12	0.0564271
	BPc	cellular biosynthetic process	GO:0044249	4	0.0162825	1.54454	23	0.0850679
	BPc	cellular macromolecule metabolic process	GO:0044260	5	0.0168035	1.33573	37	0.0860338
	BPc	macromolecule metabolic process	GO:0043170	4	0.0189773	1.29795	40	0.0934268
	BPc	organic substance biosynthetic process	GO:1901576	4	0.020585	1.51298	23	0.0994292
	BPc	cellular nitrogen compound biosynthetic process	GO:0044271	5	0.0249854	1.5773	19	0.0118449
	BPc	RNA metabolic process	GO:0016070	7	0.0256526	1.66597	16	0.0119401
	BPc	biosynthetic process	GO:0009058	3	0.0327237	1.45007	23	0.0141988
	BPc	cellular process	GO:0009987	2	0.0344943	1.18809	50	0.0147176
	BPc	cellular metabolic process	GO:0044237	3	0.0456701	1.22039	42	0.018558
	BPc	nitrogen compound metabolic process	GO:0006807	3	0.0462242	1.22609	41	0.0184897
Brown module	MFa	tubulin binding	GO:0015631	5	0.09876	52.3836	14	0.016471
	MFa	cytoskeletal protein binding	GO:0008092	4	0.02976	42.2561	14	0.0874881
	MFa	microtubule binding	GO:0008017	6	0.0056872	52.8201	14	0.0115371
	MFa	motor activity	GO:0003774	8	1.11022e-16	50.3048	13	1.66533e-15
	MFa	microtubule motor activity	GO:0003777	9	5.55112e-16	58.8567	13	6.66134e-15
	MFa	nucleoside-triphosphatase activity	GO:0017111	7	1.77276e-11	10.4941	14	1.77276e-10
	MFa	pyrophosphatase activity	GO:0016462	6	2.79421e-11	10.1415	14	2.39504e-10
	MFa	hydrolase activity, acting on acid anhydrides, in phosphorus-containing anhydrides	GO:0016818	5	3.90914e-11	9.88832	14	2.93185e-10
	MFa	hydrolase activity, acting on acid anhydrides	GO:0016817	4	5.87405e-11	9.58912	14	3.91603e-10
	MFa	protein binding	GO:0005515	3	5.72302e-09	3.08157	25	3.43381e-08
	MFa	ATP binding	GO:0005524	9	8.29395e-08	3.95409	18	4.52397e-07
	MFa	purine ribonucleoside triphosphate binding	GO:0035639	5	5.00874e-07	3.5157	18	2.50437e-06
	MFa	adenyl ribonucleotide binding	GO:0032559	8	2.22011e-06	3.18211	18	1.02467e-05
	MFa	adenyl nucleotide binding	GO:0030554	7	2.2849e-06	3.17591	18	9.79245e-06
	MFa	purine ribonucleotide binding	GO:0032555	7	8.93517e-06	2.8919	18	3.57407e-05
	MFa	purine nucleotide binding	GO:0017076	6	9.64249e-06	2.87659	18	3.61593e-05
	MFa	ribonucleotide binding	GO:0032553	6	9.83951e-06	2.87254	18	3.47277e-05
	MFa	carbohydrate derivative binding	GO:0097367	3	1.19022e-05	2.83457	18	3.9674e-05
	MFa	nucleotide binding	GO:0000166	5	4.79748e-05	2.56674	18	0.000151499
	MFa	nucleoside phosphate binding	GO:1901265	4	4.79748e-05	2.56674	18	0.000151499
	MFa	anion binding	GO:0043168	4	5.50837e-05	2.54112	18	0.000157382
	MFa	hydrolase activity	GO:0016787	3	7.5656e-05	2.73355	16	0.000206334
	MFa	small molecule binding	GO:0036094	3	8.805e-05	2.45537	18	0.000229696
	MFa	binding	GO:0005488	2	0.00147232	1.40727	32	0.0036808
	MFa	ion binding	GO:0043167	3	0.0102912	1.62888	19	0.0212921
	MFa	organic cyclic compound binding	GO:0097159	3	0.0385617	1.43993	19	0.0661057
	MFa	heterocyclic compound binding	GO:1901363	3	0.0385617	1.43993	19	0.0661057
	CCb	microtubule cytoskeleton	GO:0015630	7	4.44089e-16	15.5961	16	1.55431e-14
	CCb	kinesin complex	GO:0005871	7	3.66374e-15	21.4153	13	6.41154e-14
	CCb	cytoskeletal part	GO:0044430	5	3.88578e-15	12.8572	16	4.53341e-14
	CCb	cytoskeleton	GO:0005856	6	1.78746e-14	11.6625	16	1.56403e-13
	CCb	microtubule associated complex	GO:0005875	6	4.50751e-14	17.8461	13	3.15525e-13
	CCb	intracellular organelle	GO:0043229	4	9.30501e-10	2.34496	28	5.42793e-09
	CCb	organelle	GO:0043226	2	9.43333e-10	2.34377	28	4.71666e-09
	CCb	intracellular organelle part	GO:0044446	4	2.62595e-09	4.14561	19	1.14886e-08
	CCb	organelle part	GO:0044422	2	2.68702e-09	4.14012	19	1.04495e-08
	CCb	non-membrane-bounded organelle	GO:0043228	3	6.84711e-09	3.92222	19	2.39649e-08
	CCb	intracellular non-membrane-bounded organelle	GO:0043232	5	6.84711e-09	3.92222	19	2.39649e-08
	CCb	intracellular part	GO:0044424	3	6.7292e-07	1.8311	28	1.96268e-06
	CCb	intracellular	GO:0005622	3	1.937e-06	1.7585	28	5.21499e-06
	CCb	cell part	GO:0044464	2	9.54964e-06	1.65324	28	2.39539e-05
	CCb	cell	GO:0005623	2	9.58154e-06	1.65324	28	2.39539e-05
	CCb	protein complex	GO:0043234	3	5.75197e-05	2.98739	14	0.000125824
	CCb	nucleus	GO:0005634	6	0.00772937	2.15466	11	0.0108211
	CCb	macromolecular complex	GO:0032991	2	0.0293691	1.61277	14	0.0367113
	BPc	cell cycle process	GO:0022402	3	9.4591e-14	49.5076	9	3.04678e-12
	BPc	cell cycle	GO:0007049	4	3.15525e-13	31.8018	10	8.4666e-12
	BPc	mitotic cell cycle process	GO:1903047	4	2.61369e-12	77.0118	7	6.01148e-11
	BPc	mitotic cell cycle	GO:0000278	5	8.09885e-12	66.266	7	1.62989e-10
	BPc	nuclear chromosome segregation	GO:0098813	5	2.09749e-11	93.9375	6	4.78951e-10
	BPc	regulation of cell cycle process	GO:0010564	6	2.29228e-11	97.695	6	4.10063e-10
	BPc	regulation of mitotic cell cycle	GO:0007346	6	2.97485e-11	93.9375	6	4.78951e-10
	BPc	nuclear division	GO:0000280	6	3.81823e-11	90.4583	6	5.1228e-10
	BPc	chromosome segregation	GO:0007059	4	7.61985e-11	81.4125	6	9.43689e-10
	BPc	organelle fission	GO:0048285	5	2.94777e-10	66.0101	6	3.38994e-09
	BPc	regulation of organelle organization	GO:0033043	6	4.12277e-10	62.625	6	4.42511e-09
	BPc	regulation of cellular component organization	GO:0051128	5	1.33835e-09	51.9654	6	1.34671e-08
	BPc	regulation of cell cycle	GO:0051726	5	3.98492e-09	43.6138	6	3.77395e-08
	BPc	organelle organization	GO:0006996	4	4.84206e-09	12.0077	10	4.33095e-08
	BPc	single-organism process	GO:0044699	2	7.7287e-08	2.35192	26	6.54905e-07
	BPc	microtubule-based process	GO:0007017	3	2.77479e-07	34.2789	16	1.9701e-06
	BPc	cellular component organization	GO:0016043	3	3.16964e-07	7.70952	10	2.21875e-06
	BPc	cellular component organization or biogenesis	GO:0071840	2	1.02576e-06	6.78437	10	4.46343e-06
	BPc	cellular process	GO:0009987	2	1.21161e-06	1.63437	31	3.48337e-06
	BPc	microtubule-based movement	GO:0007018	5	3.1367e-05	52.9181	13	5.58945e-06
	BPc	chromosome organization	GO:0051276	5	3.58306e-05	13.0469	5	5.76872e-05
	BPc	movement of cell or subcellular component	GO:0006928	4	5.49642e-05	52.9181	13	2.25687e-08
	BPc	single-organism cellular process	GO:0044763	3	0.000918506	5.50657	26	2.37411e-05
	BPc	regulation of cellular process	GO:0050794	4	0.040408	1.88068	9	0.0524653
	BPc	regulation of BP	GO:0050789	3	0.0486282	1.81905	9	0.0626331
Green module	MFa	UDP-glucosyltransferase activity	GO:0035251	7	1.44e-08	17.6482	8	2.7e-06
	MFa	sucrose synthase activity	GO:0016157	8	1.06e-07	39.0296	5	9.96e-06
	MFa	disulfide oxidoreductase activity	GO:0015036	5	0.0023	4.47693	6	0.0617
	MFa	electron carrier activity	GO:0009055	2	0.00315	3.66154	7	0.0592
	MFa	protein disulfide oxidoreductase activity	GO:0015035	6	0.00353	4.92607	5	0.0603
	MFa	oxidoreductase activity	GO:0016667	4	0.00466	3.8781	6	0.0548
	MFa	metal ion binding	GO:0046872	5	0.0118	1.50267	32	0.111
	MFa	cation binding	GO:0043169	4	0.0128	1.49368	32	0.115
	MFa	transferase activity, transferring hexosyl groups	GO:0016758	5	0.0153	2.12214	11	0.131
	MFa	ligase activity	GO:0016874	3	0.0297	2.89934	5	0.207
	MFa	active transmembrane transporter activity	GO:0022804	4	0.0322	2.32137	7	0.216
	MFa	zinc ion binding	GO:0008270	7	0.0407	1.64202	15	0.213
	CCb	cell	GO:0005623	2	0.000596	1.47611	30	0.0215
	CCb	membrane part	GO:0044425	2	0.00112	1.82561	21	0.0212
	CCb	integral component of membrane	GO:0016021	4	0.00126	1.98554	18	0.016
	BPc	sucrose metabolic process	GO:0005985	8	4.76e-07	29.7126	5	0.000148
	BPc	disaccharide metabolic process	GO:0005984	7	9.34e-05	10.8046	5	0.00241
	BPc	oligosaccharide metabolic process	GO:0009311	6	0.000157	9.70207	5	0.00348
	BPc	cellular carbohydrate metabolic process	GO:0044262	5	0.000167	5.13948	8	0.00345
	BPc	single-organism carbohydrate metabolic process	GO:0044723	5	0.000225	4.36593	9	0.00387
	BPc	metal ion transport	GO:0030001	7	0.0026	3.38063	8	0.0424
	BPc	cell redox homeostasis	GO:0045454	6	0.0152	3.44494	5	0.143
	BPc	oxoacid metabolic process	GO:0043436	6	0.0164	2.09177	11	0.15
	BPc	ion transport	GO:0006811	5	0.0243	1.90161	12	0.203
	BPc	organic substance biosynthetic process	GO:1901576	4	0.0467	1.29546	38	0.259
	BPc	lipid metabolic process	GO:0006629	4	0.0487	1.82146	10	0.265
	BPc	small molecule metabolic process	GO:0044281	4	0.0496	1.62332	14	0.265
Pink moule	MFa	catalytic activity	GO:0003824	2	0.0345038	1.42856	15	0.11337
	CCb	membrane part	GO:0044425	2	0.0298469	2.35963	5	0.129337
	BPc	small molecule metabolic process	GO:0044281	4	0.00319806	4.67217	5	0.0185694
	BPc	single-organism cellular process	GO:0044763	3	0.029526	2.39199	6	0.0932399
Red moule	MFa	copper ion binding	GO:0005507	7	8.37e-09	64.6777	5	3.6e-07
	MFa	catalytic activity	GO:0003824	2	0.00292959	1.75823	12	0.0629862
	MFa	transition metal ion binding	GO:0046914	6	0.00333685	4.47375	5	0.0478282
	MFa	oxidoreductase activity	GO:0016491	3	0.00880107	3.57429	5	0.0540637
	MFa	metal ion binding	GO:0046872	5	0.0150712	3.1426	5	0.0810077
	MFa	cation binding	GO:0043169	4	0.015448	3.12381	5	0.0738072
	BPc	oxidation-reduction process	GO:0055114	4	0.000674	5.39379	5	0.0155075
	BPc	single-organism metabolic process	GO:0044710	3	0.00755496	3.21392	5	0.086882
Turquoise module	MFa	nucleoside-triphosphatase activity	GO:0017111	7	0.000412231	2.22538	22	0.0531778
	MFa	pyrophosphatase activity	GO:0016462	6	0.000650886	2.15061	22	0.0279881
	MFa	ATPase activity	GO:0016887	8	0.000895952	2.65639	14	0.025684
	MFa	hydrolase activity, acting on acid anhydrides, in phosphorus-containing anhydrides	GO:0016818	5	0.000906004	2.09693	22	0.0233749
	MFa	protein binding	GO:0005515	3	0.0273715	1.23092	74	0.320993
	MFa	nucleic acid binding	GO:0003676	4	0.0318307	1.29552	50	0.328493
	MFa	ATP binding	GO:0005524	9	0.0392469	1.30435	44	0.316428
	MFa	purine ribonucleoside triphosphate binding	GO:0035639	5	0.0499028	1.26516	48	0.330126
	CCb	organelle membrane	GO:0031090	3	0.000301732	3.44893	11	0.0286645
	CCb	bounding membrane of organelle	GO:0098588	4	0.00042036	3.92846	9	0.0266228
	CCb	membrane-bounded organelle	GO:0043227	3	0.000516294	1.57096	44	0.024524
	CCb	photosystem I	GO:0009522	6	0.000750303	6.74584	5	0.0285115
	CCb	intracellular membrane-bounded organelle	GO:0043231	5	0.00081242	1.55269	43	0.0257266
	CCb	intracellular	GO:0005622	3	0.00121523	1.27304	75	0.0329847
	CCb	protein complex	GO:0043234	3	0.00130188	1.73015	30	0.0309197
	CCb	whole membrane	GO:0098805	3	0.00242886	3.75491	7	0.051276
	CCb	cell part	GO:0044464	2	0.00329212	1.22876	77	0.0521253
	CCb	cell	GO:0005623	2	0.00329212	1.22876	77	0.0521253
	CCb	membrane protein complex	GO:0098796	4	0.00520472	2.14198	14	0.0706355
	CCb	intracellular part	GO:0044424	3	0.00631568	1.23723	70	0.0799986
	CCb	organelle envelope	GO:0031967	5	0.012291	3.10622	6	0.129739
	CCb	envelope	GO:0031975	3	0.012291	3.10622	6	0.129739
	CCb	photosystem	GO:0009521	5	0.0124625	2.78266	7	0.118394
	CCb	mitochondrial membrane	GO:0031966	6	0.0148036	3.42481	5	0.12229
	CCb	photosynthetic membrane	GO:0034357	5	0.014912	2.6867	7	0.118053
	CCb	thylakoid	GO:0009579	4	0.0176884	2.59715	7	0.124474
	CCb	thylakoid part	GO:0044436	4	0.0176884	2.59715	7	0.124474
	CCb	mitochondrial envelope	GO:0005740	6	0.0187742	3.22627	5	0.123003
	CCb	nucleus	GO:0005634	6	0.0298615	1.42938	27	0.162105
	CCb	endomembrane system	GO:0012505	3	0.0368058	1.98368	9	0.155402
	CCb	mitochondrial part	GO:0044429	5	0.0379656	2.68208	5	0.156814
	BPc	protein folding	GO:0006457	3	0.000253039	3.89907	10	0.0575663
	BPc	establishment of localization in cell	GO:0051649	4	0.000434212	2.99141	13	0.0658556
	BPc	intracellular transport	GO:0046907	5	0.000434212	2.99141	13	0.0658556
	BPc	cellular localization	GO:0051641	3	0.000907274	2.76479	13	0.0825619
	BPc	intracellular protein transport	GO:0006886	9	0.0025095	2.89415	10	0.142728
	BPc	photosynthesis	GO:0015979	4	0.00257706	3.10012	9	0.130285
	BPc	macromolecule localization	GO:0033036	3	0.00282957	2.43302	13	0.0919611
	BPc	peptide transport	GO:0015833	7	0.004638	2.51062	11	0.111068
	BPc	protein transport	GO:0015031	8	0.004638	2.51062	11	0.111068
	BPc	amide transport	GO:0042886	6	0.004638	2.51062	11	0.111068
	BPc	cellular macromolecule localization	GO:0070727	4	0.00503873	2.62367	10	0.10421
	BPc	cellular protein localization	GO:0034613	5	0.00503873	2.62367	10	0.10421
	BPc	establishment of protein localization	GO:0045184	5	0.00658151	2.39385	11	0.119784
	BPc	protein localization	GO:0008104	4	0.00819759	2.32185	11	0.138145
	BPc	coenzyme biosynthetic process	GO:0009108	6	0.00912825	3.89907	5	0.138445
	BPc	organic substance transport	GO:0071702	5	0.0159877	1.96211	13	0.213953
	BPc	heterocycle metabolic process	GO:0046483	4	0.017039	1.3052	57	0.221507
	BPc	protein catabolic process	GO:0030163	6	0.0189099	2.85491	6	0.220615
	BPc	heterocycle biosynthetic process	GO:0018130	5	0.0198607	1.38463	40	0.225916
	BPc	organic cyclic compound metabolic process	GO:1901360	4	0.0280084	1.27049	57	0.265497
	BPc	small molecule biosynthetic process	GO:0044283	5	0.0281381	2.1055	9	0.261283
	BPc	organic cyclic compound biosynthetic process	GO:1901362	5	0.0361773	1.32734	40	0.261281
	BPc	nitrogen compound transport	GO:0071705	5	0.0391188	1.83268	11	0.273832
	BPc	cofactor biosynthetic process	GO:0051188	5	0.0423162	2.62367	5	0.291725
Yellow module	MFa	transferase activity, transferring glycosyl groups	GO:0016757	4	0.000299511	3.76683	10	0.0108822
	MFa	catalytic activity	GO:0003824	2	0.00100946	1.34602	53	0.0220063
	MFa	transferase activity, transferring hexosyl groups	GO:0016758	5	0.0017225	3.58063	8	0.0268218
	MFa	transferase activity	GO:0016740	3	0.0161781	1.51108	25	0.176341
	MFa	hydrolase activity, acting on glycosyl bonds	GO:0016798	4	0.0199706	2.80827	6	0.197891
	MFa	transition metal ion binding	GO:0046914	6	0.0256846	1.86108	12	0.215355
	CCb	cytoskeletal part	GO:0044430	5	5.78571e-05	8.03577	6	0.00219857
	CCb	cytoskeleton	GO:0005856	6	9.99839e-05	7.28909	6	0.00189969
	CCb	intracellular organelle part	GO:0044446	4	0.0450125	2.1819	6	0.155498
	CCb	organelle part	GO:0044422	2	0.0452688	2.17901	6	0.143351
	BPc	microtubule-based process	GO:0007017	3	0.00141893	6.01385	5	0.0943586
	BPc	cellular component biogenesis	GO:0044085	3	0.00391103	4.76096	5	0.0520167
	BPc	cellular component organization or biogenesis	GO:0071840	2	0.0463603	2.28526	6	0.171276
Black module	-	-	-	-	-	-	-	-
Greenyellow module	-	-	-	-	-	-	-	-
Magenta module	-	-	-	-	-	-	-	-
Purple module	-	-	-	-	-	-	-	-
Tan module	-	-	-	-	-	-	-	-
aBiological process
bCellular component
cMolecular function

## Sheet: Dataset S2
Dataset S2. Kyoto Encyclopaedia of Genes and Genomes (KEGG) analysis for each module.
Module	Term Name	MainClass	Gene numbers	P-value	EnrichFactor	Corrected P-value
Blue module	Genetic Information Processing	Genetic Information Processing	27	0.00189576	1.62532	0.0606645
	Ribosome	03010 Genetic Information Processing	8	0.023573	2.2477	0.0377167
	RNA transport	03013 Genetic Information Processing	5	0.0255281	2.97222	0.032676
Brown module	Folding, sorting and degradation	Genetic Information Processing	6	2.70454e-06	8.44737	1.08182e-05
	Genetic Information Processing	Genetic Information Processing	6	0.00133873	3.00985	0.00133873
Pink module	Photosynthesis	00195 Metabolism	5	2.02547e-06	21.2865	4.65858e-05
	Energy metabolism	Metabolism	7	1.67705e-05	7.04058	0.00019286
	Metabolism	Metabolism	12	0.00170601	1.845	0.00980956
Green module	Flavonoid biosynthesis	Metabolism	10	3.03e-05	9.72727	0.00211834
	Arginine biosynthesis	00220 Metabolism	5	0.000221	8.91667	0.00772384
	Nitrogen metabolism	00910 Metabolism	4	0.00153	7.92593	0.0357322
	Glycosaminoglycan degradation	00531 Metabolism	21	0.00193	4.69298	0.0407594
	Other glycan degradation	00511 Metabolism	1	0.00271	3.18452	0.0329813
	Protein kinase signaling pathway	04016 Environmental Information Processing	11	0.00788	0.655637	0.0191189
	Starch and sucrose metabolism	00500 Metabolism	26	0.00828	3.38608	0.0144943
	Phenylpropanoid biosynthesis	00940 Metabolism	5	0.00234	4.86364	0.0182061
	Alanine, aspartate and glutamate metabolism	00250 Metabolism	13	0.00281	4.5339	0.0196724
	D-Glutamine and D-glutamate metabolism	00471 Metabolism	7	0.00441	22.2917	0.0125737
Turquoise module	Protein processing in endoplasmic reticulum	04141 Genetic Information Processing	26	4.41032e-08	3.33174	4.67494e-06
	Folding, sorting and degradation	Genetic Information Processing	38	4.2133e-05	1.92216	0.00223305
	Genetic Information Processing	Genetic Information Processing	74	0.00162554	1.3337	0.0574358
	Transcription	Genetic Information Processing	19	0.002262	2.04028	0.0599431
	Citrate cycle (TCA cycle)	00020 Metabolism	6	0.00146496	2.99557	0.025881
	Spliceosome	03040 Genetic Information Processing	13	0.00170569	1.92958	0.025829
	Photosynthesis	00195 Metabolism	7	0.00310524	2.31984	0.0411444
Yellow module	Amino sugar and nucleotide sugar metabolism	00520 Metabolism	5	0.000602571	7.01486	0.0235003
	Carbohydrate metabolism	Metabolism	11	0.000810169	2.78294	0.0157983
	Cellular Processes	Cellular Processes	5	0.0041257	2.56144	0.0146275
	Transport and catabolism	Cellular Processes	5	0.00410324	2.56144	0.0142925
Black module	-	-	-	-	-	-
Greenyellow module	-	-	-	-	-	-
Magenta module	-	-	-	-	-	-
Purple module	-	-	-	-	-	-
Red module	-	-	-	-	-	-
Tan module	-	-	-	-	-	-

## Sheet: Dataset S3
Dataset S3. The 453 high-connectivity genes from the green module in Populus tomentosa.
Conserved hub genes of Populs tomentosa	Orthologous genes of Populs trichocarpa	Description
Ptom.001G.00073	Potri.001G006000	HVA22-like protein F, HVA22F
Ptom.001G.00151	Potri.001G016300	UDP-Glycosyltransferase superfamily protein
Ptom.001G.00156	Potri.001G130700	TRAF-like family protein
Ptom.001G.00442	Potri.001G049700	Clavata3/Ear-related 44, CLE44
Ptom.001G.00526	Potri.001G058500	-
Ptom.001G.00608	Potri.001G060400	SAUR-like auxin-responsive protein family, SAUR55
Ptom.001G.00645	Potri.001G452900	hypothetical protein;(source:Araport11)
Ptom.001G.00677	Potri.001G070200	RNA binding (RRM/RBD/RNP motifs) family protein, BPL4
Ptom.001G.00724	Potri.001G075201	-
Ptom.001G.00762	Potri.001G078800	Seven transmembrane MLO family protein, MLO13
Ptom.001G.00808	Potri.001G083500	Basic helix-loop-helix (bHLH) DNA-binding family protein, MYC2
Ptom.001G.00857	Potri.001G088100	ABL interactor-like protein 2, , ABIL2
Ptom.001G.00879	Potri.001G090500	Alpha/beta-Hydrolases superfamily protein, PRLIP9
Ptom.001G.00926	Potri.001G094800	Cytokinin response factor 2, CRF2
Ptom.001G.00971	Potri.001G100500	Nuclear transport factor 2 family protein
Ptom.001G.01188	Potri.014G060200	GRAS family transcription factor, HAM3
Ptom.001G.01272	Potri.001G131800	Disease resistance/zinc finger/chromosome condensation-like region
Ptom.001G.01316	Potri.001G136100	Xyloglucan endotransglucosylase/hydrolase 30, XTH30
Ptom.001G.01317	Potri.001G136200	Cellulose synthase-like D3, CSLD3
Ptom.001G.01486	Potri.001G155000	Hydroxyproline-rich glycoprotein family protein
Ptom.001G.01689	Potri.001G167700	Lipoxygenase 3, LOX3
Ptom.001G.01705	Potri.001G169600	MYB domain protein 23, MYB23
Ptom.001G.01731	Potri.001G172700	Ran BP2/NZF zinc finger-like superfamily protein
Ptom.001G.01815	Potri.001G182700	Sulfite exporter TauE/SafE family protein
Ptom.001G.01843	Potri.001G185900	Basic helix-loop-helix (bHLH) DNA-binding superfamily protein 68, BHLH68
Ptom.001G.01869	Potri.001G188800	Homeobox-leucine zipper family protein/lipid-binding START domain-containing protein, HB15
Ptom.001G.01908	Potri.001G192200	Glycosyl hydrolase superfamily protein
Ptom.001G.02066	Potri.001G211900	Phosphatidylinositol 4-phosphate 5-kinase (PIP5K) enzyme family member
Ptom.001G.02128	Potri.001G219100	Duplicated homeodomain-like superfamily protein, DIV2
Ptom.001G.02178	Potri.001G225500	Thioredoxin superfamily protein
Ptom.001G.02190	Potri.001G453000	Nodulin MtN21 /EamA-like transporter family protein
Ptom.001G.02220	Potri.001G231200	P-loop containing nucleoside triphosphate hydrolases superfamily protein
Ptom.001G.02281	Potri.001G238400	OBF-binding protein 3, OBP3
Ptom.001G.02412	Potri.001G251200	Cation exchanger 1, CAX1
Ptom.001G.02422	Potri.001G252300	Phospholipase C2, PLC2
Ptom.001G.02616	Potri.009G065600	FT-interacting protein1, FTIP1
Ptom.001G.02729	Potri.001G281000	Protein of DUF640 domain function, LSH6
Ptom.001G.02738	Potri.001G281800	UDP-Glycosyltransferase superfamily protein
Ptom.001G.02765	Potri.009G080100	-
Ptom.001G.02974	Potri.001G309700	RING/U-box superfamily protein, PRU2
Ptom.001G.03031	Potri.001G315700	Carbohydrate-binding X8 domain superfamily protein
Ptom.001G.03095	Potri.001G328700	Protein of unknown function, DUF3339
Ptom.001G.03125	Potri.001G332100	Uridine kinase/uracil phosphoribosyltransferase 1, UKL1
Ptom.001G.03147	Potri.017G033600	AMP-dependent synthetase and ligase family protein
Ptom.001G.03295	Potri.001G349100	ATPase E1-E2 type family protein / haloacid dehalogenase-like hydrolase family protein, ALA8
Ptom.001G.03310	Potri.001G350600	A-stimulated in arabidopsis 14, GASA14
Ptom.001G.03337	Potri.001G353400	Carbohydrate-binding X8 domain superfamily protein
Ptom.001G.03527	Potri.008G040900	-
Ptom.001G.03653	Potri.001G389200	Uridine diphosphate glycosyltransferase 74E2, UGT74E2
Ptom.001G.03727	Potri.001G395700	HXXXD-type acyl-transferase family protein
Ptom.001G.03728	Potri.001G397200	Ethylene responsive element binding factor 4, ERF4
Ptom.001G.03755	Potri.011G117800	Early nodulin-like protein 1, ENODL1
Ptom.001G.03803	Potri.001G404100	NAC domain transcriptional regulator superfamily protein 72, NAC072
Ptom.001G.03811	Potri.001G406600	Cotton fiber-like protein, DUF761
Ptom.001G.03868	Potri.001G416200	HSP20-like chaperones superfamily protein
Ptom.001G.03901	Potri.001G419200	Early nodulin-like protein 9, ENODL9
Ptom.001G.03972	Potri.001G468800	Subtilase family protein, SBT5.4
Ptom.001G.04073	Potri.011G145100	NADPH-dependent thioredoxin reductase A, NTRA
Ptom.001G.04116	Potri.001G452400	Heavy metal transport/detoxification superfamily protein 16, HMP16
Ptom.001G.04149	Potri.001G448500	PADRE protein up-regulated after infection by S. sclerotiorun
Ptom.001G.04207	Potri.011G140400	Glutathione S-transferase TAU 19, , GST8
Ptom.001G.04218	Potri.011G140700	Glutathione S-transferase TAU 19, GST8
Ptom.002G.00062	Potri.002G004900	Protein kinase superfamily protein, PKS1
Ptom.002G.00104	Potri.002G127000	Calmodulin like 37, CML37
Ptom.002G.00162	Potri.002G014900	Rhodanese/Cell cycle control phosphatase superfamily protein, SEN1
Ptom.002G.00169	Potri.005G246300	Meso-diaminopimelate decarboxylase1, DAPDC1
Ptom.002G.00180	Potri.002G017000	Calcium-dependent protein kinase 33, CPK33
Ptom.002G.00308	Potri.002G030000	Thioredoxin H-type 1, TRX1
Ptom.002G.00309	Potri.005G232500	Mannose-binding lectin superfamily protein
Ptom.002G.00312	Potri.002G030400	Mannose-binding lectin superfamily protein
Ptom.002G.00345	Potri.002G033600	Dihydroflavonol 4-reductase, DFR
Ptom.002G.00356	Potri.002G034700	Oxidoreductases, acting on NADH or NADPH
Ptom.002G.00358	Potri.002G034800	Cystathionine beta-synthase CBS family protein
Ptom.002G.00359	Potri.002G035000	RAD-like protein 6, RL6
Ptom.002G.00446	Potri.002G043800	Prenylated rab acceptor family protein, PRA7
Ptom.002G.00513	Potri.002G048832	Ankyrin repeat family protein
Ptom.002G.00636	Potri.002G058700	Glucan synthase-like 7, GSL07
Ptom.002G.00653	Potri.018G114800	-
Ptom.002G.00770	Potri.002G070800	Nuclear transport factor 2 (NTF2) family protein
Ptom.002G.00867	Potri.002G080900	RING/U-box superfamily protein, CTL18
Ptom.002G.00950	Potri.005G173400	C2H2-like zinc finger transcription factor that is modulated by BR-responsive kinases, BRON
Ptom.002G.00960	Potri.002G088500	Calmodulin like25, CML25
Ptom.002G.01245	Potri.002G114800	Integrase-type DNA-binding superfamily protein, CKC
Ptom.002G.01250	Potri.002G022100	transmembrane protein
Ptom.002G.01324	Potri.002G122900	N-terminal nucleophile aminohydrolases (Ntn hydrolases) superfamily protein, ASPGB1
Ptom.002G.01718	Potri.002G154000	NAC domain transcriptional regulator superfamily protein 14, NAC014
Ptom.002G.01922	Potri.002G175400	Serine/arginine repetitive matrix protein
Ptom.002G.01982	Potri.002G182700	Nodulin MtN21 /EamA-like transporter family protein
Ptom.002G.02227	Potri.002G208400	Thioredoxin superfamily protein
Ptom.002G.02228	Potri.014G134200	Thioredoxin superfamily protein, GRXC11
Ptom.002G.02486	Potri.002G225500	NRT1/ PTR Family 6.4, NPF6.4
Ptom.002G.02506	Potri.002G227600	SKU5 similar 5, SKS5
Ptom.002G.02553	Potri.002G261800	O-Glycosyl hydrolases family 17 protein
Ptom.002G.02651	Potri.002G250900	-
Ptom.002G.02663	Potri.002G249700	Asparaginyl-tRNA synthetase 2, NS2
Ptom.002G.02710	Potri.002G244500	Ubiquitin-associated (UBA)/TS-N domain-containing protein
Ptom.003G.00085	Potri.003G217600	-
Ptom.003G.00165	Potri.003G205000	C2H2-type zinc finger family protein, NTT
Ptom.003G.00171	Potri.003G061300	Ran BP2/NZF zinc finger-like superfamily protein
Ptom.003G.00216	Potri.003G198400	Multidrug resistance-associated protein 3, MRP3
Ptom.003G.00393	Potri.003G176800	Chalcone and stilbene synthase family protein, CHS
Ptom.003G.00395	Potri.003G176900	Chalcone and stilbene synthase family protein, CHS
Ptom.003G.00464	Potri.003G170400	Protein of unknown function, DUF3339
Ptom.003G.00522	Potri.003G164400	Polynucleotide adenylyltransferase family protein
Ptom.003G.00572	Potri.003G160300	Transcription elongation factor
Ptom.003G.00581	Potri.003G159400	Plant protein of unknown function , DUF247
Ptom.003G.00582	Potri.003G159300	Plant protein of unknown function , DUF247
Ptom.003G.00602	Potri.003G157300	Leucine-rich receptor-like protein kinase family protein, BAM3
Ptom.003G.00696	Potri.001G083700	Homeobox 7, HB7
Ptom.003G.00747	Potri.003G142400	Cellulose synthase like G3, CSLG3
Ptom.003G.00750	Potri.003G141900	Asparagine-rich protein, NRP
Ptom.003G.00760	Potri.003G140900	UDP-D-glucose/UDP-D-galactose 4-epimerase 5, UGE5
Ptom.003G.00827	Potri.003G134100	Aluminum-activated malate transporter 9, ALMT9
Ptom.003G.00859	Potri.003G131500	Nuclear transport factor 2 (NTF2) family protein
Ptom.003G.00923	Potri.003G125000	Arabidopsis thaliana protein of unknown function , DUF821
Ptom.003G.01133	Potri.003G103200	TRAF-like family protein
Ptom.003G.01148	Potri.003G101500	Disease resistance/zinc finger/chromosome condensation-like region domain containing protein, BRX
Ptom.003G.01202	Potri.003G096100	Transcription factor jumonji family protein /zinc finger (C5HC2 type) family protein, JMJ13
Ptom.003G.01214	Potri.003G094800	Origin recognition complex second largest subunit 2, ORC2
Ptom.003G.01244	Potri.003G091700	Polyketide cyclase/dehydrase and lipid transport superfamily protein, PYR1
Ptom.003G.01251	Potri.003G091100	N2-Acetylornithine deacetylase, NAOD
Ptom.003G.01373	Potri.003G079900	Hydroxyproline-rich glycoprotein family protein
Ptom.003G.01416	Potri.003G076200	Sec14p-like phosphatidylinositol transfer family protein
Ptom.003G.01473	Potri.003G063200	DZC (Disease resistance/zinc finger/chromosome condensation-like region) domain containing protein, BRXL2
Ptom.003G.01591	Potri.001G188900	Avr9/Cf-9 rapidly elicited protein
Ptom.003G.01688	Potri.015G023800	Multidrug resistance-associated protein 14, MRP14
Ptom.003G.01808	Potri.001G210400	Osmotin 34-like protein, OSML
Ptom.003G.01925	Potri.003G003900	ATP binding/leucine-tRNA ligases/aminoacyl-tRNA ligase
Ptom.004G.00084	Potri.004G223900	Leucine-rich receptor-like protein kinase family protein, BAM1
Ptom.004G.00210	Potri.004G209200	Cysteine/Histidine-rich C1 domain family protein
Ptom.004G.00354	Potri.012G141700	VASCULAR-RELATED NAC-DOMAIN 6
Ptom.004G.00361	Potri.004G191200	HSP20-like chaperones superfamily protein
Ptom.004G.00364	Potri.009G153000	HSP20-like chaperones superfamily protein
Ptom.004G.00397	Potri.004G187600	Plant protein of unknown function , DUF868
Ptom.004G.00492	Potri.005G108400	Protein of unknown function, DUF630 and DUF632
Ptom.004G.00561	Potri.004G167800	0
Ptom.004G.00744	Potri.004G150000	Protein of unknown function, DUF547
Ptom.004G.00824	Potri.004G140900	Cytochrome P450, family 707, subfamily A, polypeptide 4, CYP707A4
Ptom.004G.00943	Potri.004G139900	phosphatidylinositol-4-phosphate 5-kinase 1, PIP5K1
Ptom.004G.00991	Potri.010G210800	Protein of unknown function, DUF674
Ptom.004G.01299	Potri.004G085400	Glutamine synthase clone R1, GSR1
Ptom.004G.01302	Potri.004G085100	-
Ptom.004G.01331	Potri.004G081300	Sucrose synthase 6, SUS6
Ptom.004G.01377	Potri.004G075200	Glutamate decarboxylase, GAD1
Ptom.004G.01525	Potri.004G057700	Xylem bark cysteine peptidase 3, , XBCP3
Ptom.004G.01579	Potri.004G064900	-
Ptom.004G.01795	Potri.004G020100	Polyketide cyclase/dehydrase and lipid transport superfamily protein
Ptom.004G.01864	Potri.004G030600	Phototropic-responsive NPH3 family protein
Ptom.004G.02000	Potri.011G057000	Ethylene responsive element binding factor 9, ERF9
Ptom.005G.00005	Potri.005G001001	-
Ptom.005G.00020	Potri.013G002200	aspartic proteinase A1, APA1
Ptom.005G.00165	Potri.005G022700	Plant methylesterase inhibitor-pectin methsterase 22,PMEI-PME22
Ptom.005G.00185	Potri.005G025200	Protein of unknown function , DUF1624
Ptom.005G.00193	Potri.005G026100	Heavy metal transport/detoxification superfamily protein10, HMP10
Ptom.005G.00253	Potri.005G034200	Glycoprotein membrane precursor GPI-anchored
Ptom.005G.00254	Potri.005G034300	Glycoprotein membrane precursor GPI-anchored
Ptom.005G.00297	Potri.005G038200	-
Ptom.005G.00356	Potri.005G047000	-
Ptom.005G.00373	Potri.010G241700	Nuclear transport factor 2 (NTF2) family protein
Ptom.005G.00484	Potri.005G057900	Ankyrin repeat family protein
Ptom.005G.00501	Potri.005G060000	Alcohol dehydrogenase 1, ADH1
Ptom.005G.00629	Potri.005G073100	White-brown complex homolog protein 11, WBC11
Ptom.005G.00688	Potri.005G078500	-
Ptom.005G.00692	Potri.005G079000	Slufate transporter protein, ST68
Ptom.005G.00735	Potri.005G228300	Cystathionine beta-synthase family protein
Ptom.005G.00876	Potri.005G097800	LOB domain-containing protein 4, LBD4
Ptom.005G.01021	Potri.007G056700	Protein of unknown function (DUF630) ;Protein of unknown function, DUF632
Ptom.005G.01032	Potri.005G113600	Calcium-dependent protein kinase 28, CPK28
Ptom.005G.01152	Potri.005G124500	F-box associated ubiquitination effector family protein, ARFA1F
Ptom.005G.01177	Potri.005G128100	Calmodulin-like 41, CML41
Ptom.005G.01216	Potri.007G034000	-
Ptom.005G.01264	Potri.005G137600	AP2/B3-like transcriptional factor family protein, REM1
Ptom.005G.01307	Potri.005G142100	ADP-ribosylation factor A1F, ARFA1F
Ptom.005G.01309	Potri.005G142300	Leucine-rich repeat protein kinase family protein
Ptom.005G.01540	Potri.005G180300	RING/U-box superfamily protein, CTL18
Ptom.005G.01761	Potri.005G203500	Glucan synthase-like 7, GSL07
Ptom.005G.01883	Potri.005G210100	PATATIN-like protein 9, PLP9
Ptom.005G.02013	Potri.008G162400	Encodes a mitochondrial CaM/Ca2+-dependent NAD+ kinase, NADKC
Ptom.005G.02045	Potri.005G223800	Actin depolymerizing factor 6, ADF6
Ptom.005G.02090	Potri.005G228400	Oxidoreductases, acting on NADH or NADPH
Ptom.005G.02101	Potri.005G229500	Dihydroflavonol 4-reductase, DFR
Ptom.005G.02125	Potri.005G232400	Mannose-binding lectin superfamily protein
Ptom.005G.02126	Potri.012G140001	Mannose-binding lectin superfamily protein
Ptom.005G.02189	Potri.019G083900	Gibberellin-regulated family protein, GASA9
Ptom.005G.02249	Potri.005G245000	Calcium-dependent protein kinase 29, CPK29
Ptom.005G.02560	Potri.005G256301	Heavy metal transport/detoxification superfamily protein, ATHMP32
Ptom.005G.02594	Potri.005G259600	Protein kinase superfamily protein, LYK5
Ptom.005G.02597	Potri.005G259900	Calmodulin-like 38, CML38
Ptom.006G.00079	Potri.006G008200	Carbohydrate-binding X8 domain superfamily protein
Ptom.006G.00128	Potri.015G107900	Protein of unknown function , DUF594
Ptom.006G.00151	Potri.006G016800	Carbohydrate-binding X8 domain superfamily protein
Ptom.006G.00259	Potri.006G033201	Cystatin B, CYSB
Ptom.006G.00354	Potri.006G043300	Cysteine-rich transmembrane module 12, HCYSTM12
Ptom.006G.00414	Potri.006G047400	Alpha carbonic anhydrase 4, ACA4
Ptom.006G.00618	Potri.006G067500	Glycosyl hydrolase superfamily protein
Ptom.006G.00685	Potri.006G073800	Arabidopsis thaliana heat shock prothin-related, ATHSPR
Ptom.006G.00774	Potri.006G084200	Dof-type zinc finger DNA-binding family protein
Ptom.006G.00814	Potri.006G088100	Pathogenesis-related thaumatin superfamily protein
Ptom.006G.00913	Potri.002G083900	-
Ptom.006G.00923	Potri.006G097700	Josephin-like protein
Ptom.006G.01012	Potri.006G107200	Altered seed germination 8, ASG8
Ptom.006G.01215	Potri.014G087400	Syntaxin of plants 71, SYP71
Ptom.006G.01408	Potri.003G040700	Nucleosome assembly protein, NAF1.2
Ptom.006G.01472	Potri.006G155200	Homolog superfamily protein 4, HHO4
Ptom.006G.01537	Potri.006G167700	AINTEGUMENTA-like 5, AIL5
Ptom.006G.01596	Potri.006G179400	CLE-resistant receptor kinase, CLERK
Ptom.006G.01855	Potri.006G204500	SMAX1-like family protein 3, SMXL3
Ptom.006G.01920	Potri.006G213900	Chloroplast-targeted copper chaperone protein, ATHMP21
Ptom.006G.01941	Potri.006G215700	Aluminum sensitive 3, ALS3
Ptom.006G.01947	Potri.006G216200	RING/U-box superfamily protein, SGR9
Ptom.006G.02172	Potri.006G225400	-
Ptom.006G.02455	Potri.018G029900	Ran BP2/NZF zinc finger-like superfamily protein
Ptom.006G.02483	Potri.006G253900	Phospholipase D alpha 1, PLD
Ptom.006G.02687	Potri.006G277800	Basic leucine zipper 9, BZIP9
Ptom.006G.02713	Potri.006G280700	O-Glycosyl hydrolases family 17 protein
Ptom.007G.00165	Potri.007G015700	Pectin lyase-like superfamily protein, PME53
Ptom.007G.00254	Potri.007G024500	GATA type zinc finger transcription factor family protein, GATA18
Ptom.007G.00299	Potri.007G029200	Scarecrow-like 15, SCL15
Ptom.007G.00322	Potri.007G031700	Galacturonosyltransferase-like 2, GATL2
Ptom.007G.00440	Potri.007G042700	-
Ptom.007G.00442	Potri.007G042900	Calcium-binding EF-hand family protein 30, CML30
Ptom.007G.00468	Potri.007G044500	Alpha/beta-Hydrolases superfamily protein
Ptom.007G.00547	Potri.007G051200	Calcium ion-binding protein
Ptom.007G.00743	Potri.007G094800	Putative membrane lipoprotein
Ptom.007G.00793	Potri.007G099400	NAC domain transcriptional regulator superfamily protein, NAC002
Ptom.007G.00910	Potri.007G110000	Ankyrin repeat family protein
Ptom.007G.00919	Potri.007G111000	Carbohydrate-binding X8 domain superfamily protein
Ptom.007G.01001	Potri.007G122100	Peroxidase superfamily protein, RCI3
Ptom.007G.01010	Potri.003G064200	Protein of unknown function, DUF594
Ptom.007G.01102	Potri.007G132000	GRAS family transcription factor, SGR7
Ptom.007G.01122	Potri.007G133500	GDSL-motif lipase 4, GLIP4
Ptom.007G.01162	Potri.007G138100	Ethylene responsive element binding factor 9, ERF9
Ptom.007G.01218	Potri.007G146100	ADP-glucose pyrophosphorylase small subunit 2, APS2
Ptom.007G.01384	Potri.007G082200	Nuclear factor Y, subunit B3, NF-YB3
Ptom.007G.01415	Potri.007G087300	Heavy metal transport/detoxification superfamily protein 41, HMP41
Ptom.008G.00092	Potri.008G011000	DNAse I-like superfamily protein
Ptom.008G.00123	Potri.008G014000	Sieve element-lining chaperone1, SLI1
Ptom.008G.00151	Potri.008G017600	SMAX1-like family protein 3, SMXL3
Ptom.008G.00154	Potri.008G018000	-
Ptom.008G.00181	Potri.008G020500	-
Ptom.008G.00396	Potri.008G041600	Tetraspanin6, TET6
Ptom.008G.00526	Potri.008G055100	OBF-binding protein 3, OBP3
Ptom.008G.00538	Potri.008G055900	O-Glycosyl hydrolases family 17 protein
Ptom.008G.00766	Potri.008G108900	Protein of unknown function, DUF1218
Ptom.008G.00775	Potri.004G106100	Protein of unknown function, DUF1262
Ptom.008G.00810	Potri.008G082900	Carbohydrate-binding X8 domain superfamily protein
Ptom.008G.00918	Potri.008G119200	Copper transport protein family, ATHMP28
Ptom.008G.00963	Potri.010G121300	Hypothetical protein
Ptom.008G.01086	Potri.004G077100	P-loop containing nucleoside triphosphate hydrolases superfamily protein
Ptom.008G.01088	Potri.004G077700	P-loop containing nucleoside triphosphate hydrolases superfamily protein
Ptom.008G.01116	Potri.008G146600	CYCLIN D1;1, CYCD1;1
Ptom.008G.01126	Potri.016G092200	NHL domain-containing protein
Ptom.008G.01210	Potri.008G155700	CVP2 like 1, CVL1
Ptom.008G.01245	Potri.008G159500	Alters the glucan structures and likes early starvation, LESV
Ptom.008G.01307	Potri.008G166300	Type one serine/threonine protein phosphatase 4, TOPP4
Ptom.008G.01314	Potri.008G167200	Cotton fiber-like protein
Ptom.008G.01402	Potri.008G177400	Cysteine proteinases superfamily protein
Ptom.008G.01482	Potri.008G185900	-
Ptom.008G.01492	Potri.019G063500	MATE efflux family protein
Ptom.008G.01502	Potri.008G187900	Alpha/beta-Hydrolases superfamily protein, LDAH1
Ptom.008G.01516	Potri.008G189400	Galactinol synthase 4, Gols4
Ptom.008G.01524	Potri.008G190200	HD domain-containing metal-dependent phosphohydrolase family protein, VEN4
Ptom.008G.01536	Potri.008G005300	TRAF-like family protein
Ptom.008G.01547	Potri.008G192600	Glucosyl transferase family 8, LGT8
Ptom.008G.01564	Potri.008G194100	Thioredoxin H-type 8, TH8
Ptom.008G.01625	Potri.008G200000	AWPM-19-like family protein
Ptom.008G.01645	Potri.008G202200	Isopentenyltransferase 5, IPT5
Ptom.009G.00016	Potri.009G003800	Late embryogenesis abundant LEA hydroxyproline-rich glycoprotein family
Ptom.009G.00122	Potri.009G029500	OBF-binding protein 3, OBP3
Ptom.009G.00123	Potri.009G016600	Protein of unknown function, DUF3049
Ptom.009G.00239	Potri.009G028800	Pathogenesis-related thaumatin superfamily protein
Ptom.009G.00290	Potri.009G046600	phospholipase C2, PLC2
Ptom.009G.00336	Potri.009G095400	UDP-Glycosyltransferase superfamily protein, UGT84A1
Ptom.009G.00386	Potri.009G053900	MYB domain protein 46, MYB46
Ptom.009G.00474	Potri.009G063900	A20/AN1-like zinc finger family protein, SAP5
Ptom.009G.00624	Potri.009G077900	Calcineurin-like metallo-phosphoesterase superfamily protein, ATSLP1
Ptom.009G.00861	Potri.009G102500	Calcium-binding EF-hand family protein 30, CML30
Ptom.009G.00937	Potri.009G110500	Cysteine/Histidine-rich C1 domain family protein
Ptom.009G.01052	Potri.009G129301	Transmembrane protein
Ptom.009G.01110	Potri.004G175100	Protein kinase protein with adenine nucleotide alpha hydrolases-like domain
Ptom.009G.01315	Potri.009G153200	HSP20-like chaperones superfamily protein
Ptom.009G.01378	Potri.009G161300	NAC domain transcriptional regulator superfamily protein 40, NAC040
Ptom.010G.00023	Potri.010G253001	-
Ptom.010G.00064	Potri.008G010201	Tyrosyl-tRNA synthetase, class Ib, bacterial/mitochondrial
Ptom.010G.00124	Potri.010G241600	SMAX1-like family protein 3, SMXL3
Ptom.010G.00204	Potri.008G028900	Glycosyltransferase family protein 47, GINT1
Ptom.010G.00313	Potri.010G220300	Tetraspanin6, TET6
Ptom.010G.00369	Potri.010G214400	Embryo-specific protein 3, ATS3
Ptom.010G.00533	Potri.010G197500	DA1-related protein 2, DAR2
Ptom.010G.00591	Potri.010G190900	-
Ptom.010G.00674	Potri.010G184200	Glycosyl hydrolase family 85, ATENGASE85A
Ptom.010G.00689	Potri.010G183100	Neuronal PAS domain protein
Ptom.010G.00774	Potri.008G081700	Protein of unknown function, DUF620
Ptom.010G.00775	Potri.010G174100	Homeodomain-like superfamily protein, WDY
Ptom.010G.00781	Potri.010G173500	Carbohydrate-binding X8 domain superfamily protein
Ptom.010G.00791	Potri.010G172600	Metal-tolerance protein 10, MTP10
Ptom.010G.00822	Potri.010G169300	Clavata3/esr-related 45, CLE45
Ptom.010G.00847	Potri.010G167000	CAMP-regulated phosphoprotein 19-related protein
Ptom.010G.00903	Potri.008G093300	Remorin family protein
Ptom.010G.01163	Potri.010G132101	-
Ptom.010G.01494	Potri.003G024200	Dynamin related protein 4C, DRP4C
Ptom.010G.01501	Potri.010G104900	RNA-dependent RNA polymerase 1, RDR1
Ptom.010G.01509	Potri.010G105200	RNA-dependent RNA polymerase 1, RDR1
Ptom.010G.01521	Potri.010G102400	Cytochrome b561/ferric reductase transmembrane protein family
Ptom.010G.01529	Potri.010G101500	Hypothetical protein
Ptom.010G.01951	Potri.010G063800	Major facilitator superfamily protein
Ptom.010G.01983	Potri.010G057300	Ankyrin;(source:Araport11)
Ptom.010G.02072	Potri.010G047000	-
Ptom.010G.02131	Potri.010G040500	Putative membrane lipoprotein
Ptom.010G.02272	Potri.010G024700	Heavy metal transport/detoxification superfamily protein 49, HMP49
Ptom.010G.02382	Potri.010G007401	-
Ptom.011G.00002	Potri.011G075600	RNA ligase/cyclic nucleotide phosphodiesterase family protein
Ptom.011G.00147	Potri.011G054300	OBF binding protein 4, OBP4
Ptom.011G.00207	Potri.011G047500	OBF binding protein 4, OBP4
Ptom.011G.00343	Potri.011G031500	Protein of unknown function , DUF1218
Ptom.011G.00378	Potri.011G025500	NTF2-like protein, NTL
Ptom.011G.00575	Potri.011G077800	AWPM-19-like family protein
Ptom.011G.00583	Potri.011G078500	Carbohydrate-binding X8 domain superfamily protein
Ptom.011G.00688	Potri.011G093500	FASCICLIN-like arabinogalactan 1, FLA1
Ptom.011G.00703	Potri.011G095100	Glucan synthase-like 4, GSL04
Ptom.011G.00748	Potri.011G102400	-
Ptom.011G.00861	Potri.011G121600	Seven transmembrane MLO family protein 1, MLO11
Ptom.011G.00951	Potri.011G131800	HSP20-like chaperones superfamily protein
Ptom.011G.00984	Potri.011G135400	Early nodulin-like protein 9, ENODL9
Ptom.011G.01019	Potri.011G139500	OTU-like cysteine protease family protein, OTU2
Ptom.011G.01095	Potri.011G147900	Arabidopsis taxicos en levadura79, ATL79
Ptom.011G.01096	Potri.011G148000	Actin 7, ACT7
Ptom.011G.01103	Potri.011G149500	Heavy metal transport/detoxification superfamily protein 16, HMP16
Ptom.011G.01164	Potri.018G006032	H(+)-ATPase 5, HA5
Ptom.011G.01174	Potri.018G104400	-
Ptom.011G.01201	Potri.011G165300	-
Ptom.011G.01292	Potri.011G149100	Hypothetical protein;(source:Araport11)
Ptom.012G.00077	Potri.012G054100	Ft-interacting protein1, RETICULON-LIKE B9
Ptom.012G.00095	Potri.012G056400	Protein of unknown function, DUF1666
Ptom.012G.00109	Potri.001G400100	Metallothionein 3, MT3
Ptom.012G.00154	Potri.012G048700	UDP-glucosy transferase 73C5, UGT73C5
Ptom.012G.00266	Potri.012G038100	NAC domain transcriptional regulator superfamily protein 57, NAC057
Ptom.012G.00272	Potri.012G037200	Sucrose synthase 6, SUS6
Ptom.012G.00404	Potri.012G017800	O-Glycosyl hydrolases family 17 protein
Ptom.012G.00488	Potri.012G004800	Pathogenesis-related thaumatin superfamily protein
Ptom.012G.00519	Potri.012G007500	NAC domain transcriptional regulator superfamily protein 62, NAC062
Ptom.012G.00550	Potri.012G031400	Nodulin MtN3 family protein, SWEET3
Ptom.012G.00752	Potri.012G081300	Dof-type zinc finger DNA-binding family protein, DOF5.6
Ptom.012G.00799	Potri.012G085800	-
Ptom.012G.00804	Potri.017G071000	Siece element occlusion-related1, SEOR1
Ptom.012G.00831	Potri.001G340200	Siece element occlusion-related1, SEOR1
Ptom.012G.00838	Potri.001G340300	Siece element occlusion-related1, SEOR1
Ptom.012G.00840	Potri.001G340400	Siece element occlusion-related2, SEOR2
Ptom.012G.00845	Potri.001G340500	Siece element occlusion-related3, SEOR3
Ptom.012G.00850	Potri.012G090400	Siece element occlusion-related1, SEOR1
Ptom.012G.00877	Potri.012G141800	PAR1 protein
Ptom.012G.00892	Potri.012G095200	M18 aspartyl aminopeptidase, DAP1
Ptom.012G.00937	Potri.012G100200	K-box region and MADS-box transcription factor family protein, CAL
Ptom.012G.01114	Potri.012G120400	Phloem protein 2-A1, PP2-A1
Ptom.013G.00111	Potri.010G144200	Plant protein of unknown function , DUF247
Ptom.013G.00180	Potri.013G131000	Polyketide cyclase/dehydrase and lipid transport superfamily protein
Ptom.013G.00190	Potri.013G130000	Protein kinase superfamily protein
Ptom.013G.00290	Potri.013G117600	basic helix-loop-helix (bHLH) DNA-binding superfamily protein
Ptom.013G.00316	Potri.013G115200	Sucrose-proton symporter 2, SUC2
Ptom.013G.00326	Potri.013G114200	Leucine-rich repeat transmembrane protein kinase
Ptom.013G.00477	Potri.013G095500	Sucrose-phosphate synthase family protein, SPS4F
Ptom.013G.00678	Potri.015G139400	MATE efflux family protein
Ptom.013G.00745	Potri.013G060200	Homeodomain-like superfamily protein, SPS4F
Ptom.013G.00771	Potri.013G058300	Glutamate dehydrogenase 1, GDH1
Ptom.013G.01054	Potri.013G032900	-
Ptom.013G.01077	Potri.013G029900	Dehydroquinate dehydratase, putative/shikimate dehydrogenase protein, EMB3004
Ptom.013G.01090	Potri.013G028300	histidine-containing phosphotransmitter 1, AHP1
Ptom.013G.01237	Potri.001G427500	NB-ARC domain-containing disease resistance protein
Ptom.013G.01265	Potri.013G013200	Plant methylesterase inhibitor-pectin methsterase 22,PMEI-PME22
Ptom.014G.00021	Potri.005G173900	Osmotin 34-like protein, OSML
Ptom.014G.00051	Potri.014G014300	ARM repeat superfamily protein, ATPUB30
Ptom.014G.00057	Potri.014G015000	Hypothetical protein
Ptom.014G.00115	Potri.002G121100	Cytochrome P450, family 81, subfamily D, polypeptide 8, CYP81D8
Ptom.014G.00124	Potri.014G022500	MYB domain protein 73, MYB73
Ptom.014G.00188	Potri.014G030200	Calcium-binding EF-hand family protein
Ptom.014G.00271	Potri.002G087100	Osmotin 34-like protein, OSML
Ptom.014G.00383	Potri.014G053600	Toxicos en levadura 4, TL4
Ptom.014G.00464	Potri.014G067000	Plasmodesmata-located protein 8, PDLP8
Ptom.014G.00614	Potri.014G102501	Serine/arginine repetitive matrix protein
Ptom.014G.00751	Potri.001G301200	ADP-ribosylation factor A1E, ARFA1E
Ptom.014G.00993	Potri.014G139400	RING/U-box superfamily protein
Ptom.014G.00999	Potri.014G140000	Transcription elongation factor
Ptom.014G.01148	Potri.014G154500	SKU5 similar 4, SKS4
Ptom.014G.01379	Potri.014G180100	Multidrug resistance-associated protein 9, MRP9
Ptom.014G.01617	Potri.014G177200	PLAT/LH2 domain-containing lipoxygenase family protein, LOX5
Ptom.014G.07722	Potri.014G134300	Cep downstream2, CEPD2
Ptom.015G.00021	Potri.015G002400	Ndr1/hin1-like26, NHL26
Ptom.015G.00226	Potri.015G029100	Sucrose synthase 6, SUS6
Ptom.015G.00372	Potri.015G044300	Reticulon family protein, RETICULON-LIKE B 9
Ptom.015G.00423	Potri.015G050200	NAD(P)-binding Rossmann-fold superfamily protein
Ptom.015G.00768	Potri.015G077100	Dof-type zinc finger DNA-binding family protein, DOF5.6
Ptom.015G.00836	Potri.015G082700	MYB domain protein 50, MYB50
Ptom.015G.00878	Potri.015G086800	Leucine-rich repeat protein kinase family protein, EVR
Ptom.015G.01016	Potri.015G101000	Tapetum determinant protein
Ptom.015G.01021	Potri.015G101500	Nodulin MtN3 family protein
Ptom.015G.01032	Potri.015G102700	DNA binding;ATP binding
Ptom.015G.01069	Potri.015G118900	Phloem protein 2-A10, PP2-A10
Ptom.015G.01096	Potri.015G112600	Root hair defective 3 GTP-binding protein, RHD3
Ptom.015G.01160	Potri.015G120200	Phloem protein 2-A10, PP2-A10
Ptom.015G.01319	Potri.015G132900	Embryo-specific protein 3, ATS3
Ptom.016G.00203	Potri.016G049301	FT-interacting protein1, FTIP1
Ptom.016G.00311	Potri.016G061300	Low-molecular-weight cysteine-rich 8, LCR8
Ptom.016G.00361	Potri.016G066700	Calmodulin-domain protein kinase 2, CPK2
Ptom.016G.00407	Potri.016G071800	SMAX1-like family protein 3, SMXL3
Ptom.016G.00428	Potri.006G206400	NAD(P)-binding Rossmann-fold superfamily protein
Ptom.016G.00622	Potri.016G093200	Transcription factor DP, ATDPB
Ptom.016G.00646	Potri.016G061500	Leucine-rich repeat transmembrane protein kinase
Ptom.016G.00778	Potri.016G106800	PAR1 protein
Ptom.016G.00871	Potri.016G119300	AMP deaminase, putative / myoadenylate deaminase protein, FAC1
Ptom.016G.00883	Potri.016G120800	APRATAXIN-like protein, APTX
Ptom.016G.01018	Potri.016G136800	-
Ptom.016G.01025	Potri.004G175000	Ubiquitin-conjugating enzyme 10, UBC10
Ptom.016G.01028	Potri.016G139200	Kinase on the inside, KOIN
Ptom.016G.01038	Potri.016G139900	Phototropic-responsive NPH3 family protein
Ptom.016G.01194	Potri.016G013200	transmembrane protein;(source:Araport11)
Ptom.017G.00184	Potri.017G128600	Cold-regulated protein
Ptom.017G.00210	Potri.017G130800	Plasmodesmata-located protein 7, PDLP7
Ptom.017G.00295	Potri.017G139100	Sucrose synthase 5, SUS5
Ptom.017G.00439	Potri.015G121900	Protein kinase superfamily protein, WAK106
Ptom.017G.00455	Potri.011G118900	Metallothionein 3, MT3
Ptom.017G.00489	Potri.007G135900	DNAJ heat shock family protein, DNAJ
Ptom.017G.00498	Potri.017G017100	C2H2 and C2HC zinc fingers superfamily protein, MGP
Ptom.017G.00523	Potri.017G023400	Transmembrane protein
Ptom.017G.00749	Potri.017G053000	Metacaspase 1, MC1
Ptom.017G.00835	Potri.001G324500	RNA ligase/cyclic nucleotide phosphodiesterase family protein
Ptom.017G.00948	Potri.017G073700	TRICHOME BIREFRINGENCE-LIKE 22, TBL22
Ptom.017G.00960	Potri.017G074600	Clavata3/esr-related 25, CL325
Ptom.017G.01080	Potri.017G140500	P-loop containing nucleoside triphosphate hydrolases superfamily protein
Ptom.017G.01090	Potri.017G140200	P-loop containing nucleoside triphosphate hydrolases superfamily protein
Ptom.017G.01091	Potri.017G088500	Early nodulin-like protein 20, ENODL20
Ptom.017G.01194	Potri.017G100500	P-loop containing nucleoside triphosphate hydrolases superfamily protein
Ptom.017G.01195	Potri.017G100600	Pollen Ole e 1 allergen and extensin family protein
Ptom.017G.01263	Potri.017G049100	TRAF-like family protein
Ptom.018G.00294	Potri.018G031600	Shaker pollen inward K+ channel, SPIK
Ptom.018G.00308	Potri.006G251300	Ran BP2/NZF zinc finger-like superfamily protein
Ptom.018G.00443	Potri.018G015800	F-box family protein, MEE66
Ptom.018G.00501	Potri.012G085900	-
Ptom.018G.00663	Potri.018G140900	Clp amino terminal domain-containing protein, SMAX1-LIKE 5
Ptom.018G.00930	Potri.018G111400	Alpha/beta-Hydrolases superfamily protein
Ptom.018G.00981	Potri.018G104500	-
Ptom.018G.01008	Potri.018G102000	Class I glutamine amidotransferase-like superfamily protein
Ptom.018G.01151	Potri.018G086500	Cotton fiber protein;(source:Araport11)
Ptom.018G.01230	Potri.019G101700	Ankyrin repeat family protein
Ptom.018G.01233	Potri.018G076700	2-oxoglutarate (2OG) and Fe(II)-dependent oxygenase superfamily protein
Ptom.018G.01250	Potri.018G074200	Homolog superfamily protein 4, HHO4
Ptom.019G.00285	Potri.019G086100	Multidrug and toxic compound extrusion 45, MATE45
Ptom.019G.00346	Potri.019G076800	Encodes a member of the MADS box family of transcription factors, XAL1
Ptom.019G.00367	Potri.006G275800	Leucine Rich Repeat Protein, LRR4
Ptom.019G.00524	Potri.001G051500	Chalcone and stilbene synthase family protein, CHS
Ptom.019G.00718	Potri.019G032600	Pyruvate kinase family protein
Ptom.019G.00719	Potri.019G032700	Homeodomain-like superfamily protein, SPS4F
Ptom.019G.00784	Potri.019G039000	Leucine-rich repeat protein kinase family protein
Ptom.019G.00802	Potri.019G040900	MYB domain protein 105, MYB105

## Sheet: Dataset S4
Dataset S4. The 220 priority candidate genes from the green module in Populus tomentosa.
Conserved hub genes of Populs tomentosa	Orthologous genes of Populs trichocarpa	Description
Ptom.001G.00677	Potri.001G070200	RNA binding (RRM/RBD/RNP motifs) family protein, BPL4
Ptom.001G.00762	Potri.001G078800	Seven transmembrane MLO family protein, MLO13
Ptom.003G.00696	Potri.001G083700	Homeobox 7, HB7
Ptom.001G.00857	Potri.001G088100	ABL interactor-like protein 2, , ABIL2
Ptom.001G.01317	Potri.001G136200	Cellulose synthase-like D3, CSLD3
Ptom.001G.01486	Potri.001G155000	Hydroxyproline-rich glycoprotein family protein
Ptom.001G.01689	Potri.001G167700	Lipoxygenase 3, LOX3
Ptom.001G.01843	Potri.001G185900	Basic helix-loop-helix (bHLH) DNA-binding superfamily protein 68, BHLH68
Ptom.003G.01591	Potri.001G188900	Avr9/Cf-9 rapidly elicited protein
Ptom.001G.02066	Potri.001G211900	Phosphatidylinositol 4-phosphate 5-kinase (PIP5K) enzyme family member
Ptom.001G.02281	Potri.001G238400	OBF-binding protein 3, OBP3
Ptom.001G.02422	Potri.001G252300	Phospholipase C2, PLC2
Ptom.014G.00751	Potri.001G301200	ADP-ribosylation factor A1E, ARFA1E
Ptom.001G.03095	Potri.001G328700	Protein of unknown function, DUF3339
Ptom.001G.03125	Potri.001G332100	Uridine kinase/uracil phosphoribosyltransferase 1, UKL1
Ptom.001G.03727	Potri.001G395700	HXXXD-type acyl-transferase family protein
Ptom.001G.03728	Potri.001G397200	Ethylene responsive element binding factor 4, ERF4
Ptom.001G.03868	Potri.001G416200	HSP20-like chaperones superfamily protein
Ptom.001G.04149	Potri.001G448500	PADRE protein up-regulated after infection by S. sclerotiorun
Ptom.001G.04116	Potri.001G452400	Heavy metal transport/detoxification superfamily protein 16, HMP16
Ptom.001G.02190	Potri.001G453000	Nodulin MtN21 /EamA-like transporter family protein
Ptom.001G.03972	Potri.001G468800	Subtilase family protein, SBT5.4
Ptom.002G.00162	Potri.002G014900	Rhodanese/Cell cycle control phosphatase superfamily protein, SEN1
Ptom.002G.01250	Potri.002G022100	transmembrane protein
Ptom.002G.00308	Potri.002G030000	Thioredoxin H-type 1, TRX1
Ptom.002G.00312	Potri.002G030400	Mannose-binding lectin superfamily protein
Ptom.002G.00359	Potri.002G035000	RAD-like protein 6, RL6
Ptom.002G.00446	Potri.002G043800	Prenylated rab acceptor family protein, PRA7
Ptom.002G.00636	Potri.002G058700	Glucan synthase-like 7, GSL07
Ptom.014G.00115	Potri.002G121100	Cytochrome P450, family 81, subfamily D, polypeptide 8, CYP81D8
Ptom.002G.01324	Potri.002G122900	N-terminal nucleophile aminohydrolases (Ntn hydrolases) superfamily protein, ASPGB1
Ptom.002G.00104	Potri.002G127000	Calmodulin like 37, CML37
Ptom.002G.01718	Potri.002G154000	NAC domain transcriptional regulator superfamily protein 14, NAC014
Ptom.002G.01922	Potri.002G175400	Serine/arginine repetitive matrix protein
Ptom.002G.01982	Potri.002G182700	Nodulin MtN21 /EamA-like transporter family protein
Ptom.002G.02227	Potri.002G208400	Thioredoxin superfamily protein
Ptom.002G.02486	Potri.002G225500	NRT1/ PTR Family 6.4, NPF6.4
Ptom.002G.02506	Potri.002G227600	SKU5 similar 5, SKS5
Ptom.002G.02710	Potri.002G244500	Ubiquitin-associated (UBA)/TS-N domain-containing protein
Ptom.002G.02651	Potri.002G250900	-
Ptom.002G.02553	Potri.002G261800	O-Glycosyl hydrolases family 17 protein
Ptom.003G.01925	Potri.003G003900	ATP binding/leucine-tRNA ligases/aminoacyl-tRNA ligase
Ptom.010G.01494	Potri.003G024200	Dynamin related protein 4C, DRP4C
Ptom.003G.01473	Potri.003G063200	DZC (Disease resistance/zinc finger/chromosome condensation-like region) domain containing protein, BRXL2
Ptom.003G.01373	Potri.003G079900	Hydroxyproline-rich glycoprotein family protein
Ptom.003G.01251	Potri.003G091100	N2-Acetylornithine deacetylase, NAOD
Ptom.003G.01244	Potri.003G091700	Polyketide cyclase/dehydrase and lipid transport superfamily protein, PYR1
Ptom.003G.00827	Potri.003G134100	Aluminum-activated malate transporter 9, ALMT9
Ptom.003G.00760	Potri.003G140900	UDP-D-glucose/UDP-D-galactose 4-epimerase 5, UGE5
Ptom.003G.00747	Potri.003G142400	Cellulose synthase like G3, CSLG3
Ptom.003G.00602	Potri.003G157300	Leucine-rich receptor-like protein kinase family protein, BAM3
Ptom.003G.00572	Potri.003G160300	Transcription elongation factor
Ptom.003G.00464	Potri.003G170400	Protein of unknown function, DUF3339
Ptom.003G.00165	Potri.003G205000	C2H2-type zinc finger family protein, NTT
Ptom.003G.00085	Potri.003G217600	-
Ptom.008G.01086	Potri.004G077100	P-loop containing nucleoside triphosphate hydrolases superfamily protein
Ptom.008G.01088	Potri.004G077700	P-loop containing nucleoside triphosphate hydrolases superfamily protein
Ptom.008G.00775	Potri.004G106100	Protein of unknown function, DUF1262
Ptom.004G.00824	Potri.004G140900	Cytochrome P450, family 707, subfamily A, polypeptide 4, CYP707A4
Ptom.004G.00210	Potri.004G209200	Cysteine/Histidine-rich C1 domain family protein
Ptom.004G.00084	Potri.004G223900	Leucine-rich receptor-like protein kinase family protein, BAM1
Ptom.005G.00193	Potri.005G026100	Heavy metal transport/detoxification superfamily protein10, HMP10
Ptom.005G.00356	Potri.005G047000	-
Ptom.005G.00484	Potri.005G057900	Ankyrin repeat family protein
Ptom.005G.00501	Potri.005G060000	Alcohol dehydrogenase 1, ADH1
Ptom.005G.00629	Potri.005G073100	White-brown complex homolog protein 11, WBC11
Ptom.005G.00688	Potri.005G078500	-
Ptom.005G.00692	Potri.005G079000	Slufate transporter protein, ST68
Ptom.004G.00492	Potri.005G108400	Protein of unknown function, DUF630 and DUF632
Ptom.005G.01032	Potri.005G113600	Calcium-dependent protein kinase 28, CPK28
Ptom.005G.01152	Potri.005G124500	F-box associated ubiquitination effector family protein, ARFA1F
Ptom.005G.01307	Potri.005G142100	ADP-ribosylation factor A1F, ARFA1F
Ptom.005G.01309	Potri.005G142300	Leucine-rich repeat protein kinase family protein
Ptom.002G.00950	Potri.005G173400	C2H2-like zinc finger transcription factor that is modulated by BR-responsive kinases, BRON
Ptom.014G.00021	Potri.005G173900	Osmotin 34-like protein, OSML
Ptom.005G.02045	Potri.005G223800	Actin depolymerizing factor 6, ADF6
Ptom.005G.02090	Potri.005G228400	Oxidoreductases, acting on NADH or NADPH
Ptom.005G.02125	Potri.005G232400	Mannose-binding lectin superfamily protein
Ptom.002G.00309	Potri.005G232500	Mannose-binding lectin superfamily protein
Ptom.005G.02249	Potri.005G245000	Calcium-dependent protein kinase 29, CPK29
Ptom.002G.00169	Potri.005G246300	Meso-diaminopimelate decarboxylase1, DAPDC1
Ptom.005G.02594	Potri.005G259600	Protein kinase superfamily protein, LYK5
Ptom.005G.02597	Potri.005G259900	Calmodulin-like 38, CML38
Ptom.006G.00354	Potri.006G043300	Cysteine-rich transmembrane module 12, HCYSTM12
Ptom.006G.00414	Potri.006G047400	Alpha carbonic anhydrase 4, ACA4
Ptom.006G.00618	Potri.006G067500	Glycosyl hydrolase superfamily protein
Ptom.006G.00774	Potri.006G084200	Dof-type zinc finger DNA-binding family protein
Ptom.006G.00814	Potri.006G088100	Pathogenesis-related thaumatin superfamily protein
Ptom.006G.00923	Potri.006G097700	Josephin-like protein
Ptom.006G.01472	Potri.006G155200	Homolog superfamily protein 4, HHO4
Ptom.006G.01596	Potri.006G179400	CLE-resistant receptor kinase, CLERK
Ptom.006G.01855	Potri.006G204500	SMAX1-like family protein 3, SMXL3
Ptom.016G.00428	Potri.006G206400	NAD(P)-binding Rossmann-fold superfamily protein
Ptom.018G.00308	Potri.006G251300	Ran BP2/NZF zinc finger-like superfamily protein
Ptom.019G.00367	Potri.006G275800	Leucine Rich Repeat Protein, LRR4
Ptom.006G.02687	Potri.006G277800	Basic leucine zipper 9, BZIP9
Ptom.006G.02713	Potri.006G280700	O-Glycosyl hydrolases family 17 protein
Ptom.007G.00299	Potri.007G029200	Scarecrow-like 15, SCL15
Ptom.005G.01216	Potri.007G034000	-
Ptom.007G.00440	Potri.007G042700	-
Ptom.007G.00442	Potri.007G042900	Calcium-binding EF-hand family protein 30, CML30
Ptom.007G.01384	Potri.007G082200	Nuclear factor Y, subunit B3, NF-YB3
Ptom.007G.01415	Potri.007G087300	Heavy metal transport/detoxification superfamily protein 41, HMP41
Ptom.007G.00743	Potri.007G094800	Putative membrane lipoprotein
Ptom.007G.00910	Potri.007G110000	Ankyrin repeat family protein
Ptom.007G.00919	Potri.007G111000	Carbohydrate-binding X8 domain superfamily protein
Ptom.007G.01102	Potri.007G132000	GRAS family transcription factor, SGR7
Ptom.007G.01162	Potri.007G138100	Ethylene responsive element binding factor 9, ERF9
Ptom.008G.00092	Potri.008G011000	DNAse I-like superfamily protein
Ptom.001G.03527	Potri.008G040900	-
Ptom.008G.00396	Potri.008G041600	Tetraspanin6, TET6
Ptom.008G.00526	Potri.008G055100	OBF-binding protein 3, OBP3
Ptom.008G.00538	Potri.008G055900	O-Glycosyl hydrolases family 17 protein
Ptom.008G.00766	Potri.008G108900	Protein of unknown function, DUF1218
Ptom.008G.01116	Potri.008G146600	CYCLIN D1;1, CYCD1;1
Ptom.008G.01245	Potri.008G159500	Alters the glucan structures and likes early starvation, LESV
Ptom.005G.02013	Potri.008G162400	Encodes a mitochondrial CaM/Ca2+-dependent NAD+ kinase, NADKC
Ptom.008G.01307	Potri.008G166300	Type one serine/threonine protein phosphatase 4, TOPP4
Ptom.008G.01314	Potri.008G167200	Cotton fiber-like protein
Ptom.008G.01402	Potri.008G177400	Cysteine proteinases superfamily protein
Ptom.008G.01482	Potri.008G185900	-
Ptom.008G.01524	Potri.008G190200	HD domain-containing metal-dependent phosphohydrolase family protein, VEN4
Ptom.008G.01547	Potri.008G192600	Glucosyl transferase family 8, LGT8
Ptom.008G.01645	Potri.008G202200	Isopentenyltransferase 5, IPT5
Ptom.009G.00239	Potri.009G028800	Pathogenesis-related thaumatin superfamily protein
Ptom.009G.00122	Potri.009G029500	OBF-binding protein 3, OBP3
Ptom.009G.00474	Potri.009G063900	A20/AN1-like zinc finger family protein, SAP5
Ptom.001G.02765	Potri.009G080100	-
Ptom.009G.00861	Potri.009G102500	Calcium-binding EF-hand family protein 30, CML30
Ptom.009G.00937	Potri.009G110500	Cysteine/Histidine-rich C1 domain family protein
Ptom.010G.02272	Potri.010G024700	Heavy metal transport/detoxification superfamily protein 49, HMP49
Ptom.010G.02131	Potri.010G040500	Putative membrane lipoprotein
Ptom.010G.02072	Potri.010G047000	-
Ptom.010G.01529	Potri.010G101500	Hypothetical protein
Ptom.010G.01509	Potri.010G105200	RNA-dependent RNA polymerase 1, RDR1
Ptom.010G.00847	Potri.010G167000	CAMP-regulated phosphoprotein 19-related protein
Ptom.010G.00822	Potri.010G169300	Clavata3/esr-related 45, CLE45
Ptom.010G.00791	Potri.010G172600	Metal-tolerance protein 10, MTP10
Ptom.010G.00775	Potri.010G174100	Homeodomain-like superfamily protein, WDY
Ptom.010G.00689	Potri.010G183100	Neuronal PAS domain protein
Ptom.010G.00591	Potri.010G190900	-
Ptom.010G.00533	Potri.010G197500	DA1-related protein 2, DAR2
Ptom.004G.00991	Potri.010G210800	Protein of unknown function, DUF674
Ptom.010G.00369	Potri.010G214400	Embryo-specific protein 3, ATS3
Ptom.010G.00313	Potri.010G220300	Tetraspanin6, TET6
Ptom.011G.00378	Potri.011G025500	NTF2-like protein, NTL
Ptom.011G.00207	Potri.011G047500	OBF binding protein 4, OBP4
Ptom.011G.00147	Potri.011G054300	OBF binding protein 4, OBP4
Ptom.004G.02000	Potri.011G057000	Ethylene responsive element binding factor 9, ERF9
Ptom.011G.00002	Potri.011G075600	RNA ligase/cyclic nucleotide phosphodiesterase family protein
Ptom.011G.00703	Potri.011G095100	Glucan synthase-like 4, GSL04
Ptom.011G.00748	Potri.011G102400	-
Ptom.001G.03755	Potri.011G117800	Early nodulin-like protein 1, ENODL1
Ptom.011G.00861	Potri.011G121600	Seven transmembrane MLO family protein 1, MLO11
Ptom.011G.00951	Potri.011G131800	HSP20-like chaperones superfamily protein
Ptom.001G.04073	Potri.011G145100	NADPH-dependent thioredoxin reductase A, NTRA
Ptom.011G.01096	Potri.011G148000	Actin 7, ACT7
Ptom.011G.01103	Potri.011G149500	Heavy metal transport/detoxification superfamily protein 16, HMP16
Ptom.011G.01201	Potri.011G165300	-
Ptom.012G.00519	Potri.012G007500	NAC domain transcriptional regulator superfamily protein 62, NAC062
Ptom.012G.00550	Potri.012G031400	Nodulin MtN3 family protein, SWEET3
Ptom.012G.00095	Potri.012G056400	Protein of unknown function, DUF1666
Ptom.012G.00799	Potri.012G085800	-
Ptom.018G.00501	Potri.012G085900	-
Ptom.012G.00892	Potri.012G095200	M18 aspartyl aminopeptidase, DAP1
Ptom.012G.01114	Potri.012G120400	Phloem protein 2-A1, PP2-A1
Ptom.013G.01077	Potri.013G029900	Dehydroquinate dehydratase, putative/shikimate dehydrogenase protein, EMB3004
Ptom.013G.00771	Potri.013G058300	Glutamate dehydrogenase 1, GDH1
Ptom.013G.00745	Potri.013G060200	Homeodomain-like superfamily protein, SPS4F
Ptom.013G.00477	Potri.013G095500	Sucrose-phosphate synthase family protein, SPS4F
Ptom.013G.00326	Potri.013G114200	Leucine-rich repeat transmembrane protein kinase
Ptom.013G.00316	Potri.013G115200	Sucrose-proton symporter 2, SUC2
Ptom.013G.00190	Potri.013G130000	Protein kinase superfamily protein
Ptom.014G.00124	Potri.014G022500	MYB domain protein 73, MYB73
Ptom.014G.00188	Potri.014G030200	Calcium-binding EF-hand family protein
Ptom.001G.01188	Potri.014G060200	GRAS family transcription factor, HAM3
Ptom.014G.00464	Potri.014G067000	Plasmodesmata-located protein 8, PDLP8
Ptom.006G.01215	Potri.014G087400	Syntaxin of plants 71, SYP71
Ptom.002G.02228	Potri.014G134200	Thioredoxin superfamily protein, GRXC11
Ptom.014G.00993	Potri.014G139400	RING/U-box superfamily protein
Ptom.014G.00999	Potri.014G140000	Transcription elongation factor
Ptom.014G.01148	Potri.014G154500	SKU5 similar 4, SKS4
Ptom.015G.00878	Potri.015G086800	Leucine-rich repeat protein kinase family protein, EVR
Ptom.015G.01016	Potri.015G101000	Tapetum determinant protein
Ptom.015G.01021	Potri.015G101500	Nodulin MtN3 family protein
Ptom.015G.01032	Potri.015G102700	DNA binding;ATP binding
Ptom.006G.00128	Potri.015G107900	Protein of unknown function , DUF594
Ptom.015G.01096	Potri.015G112600	Root hair defective 3 GTP-binding protein, RHD3
Ptom.015G.01160	Potri.015G120200	Phloem protein 2-A10, PP2-A10
Ptom.017G.00439	Potri.015G121900	Protein kinase superfamily protein, WAK106
Ptom.016G.00311	Potri.016G061300	Low-molecular-weight cysteine-rich 8, LCR8
Ptom.016G.00646	Potri.016G061500	Leucine-rich repeat transmembrane protein kinase
Ptom.016G.00407	Potri.016G071800	SMAX1-like family protein 3, SMXL3
Ptom.016G.00622	Potri.016G093200	Transcription factor DP, ATDPB
Ptom.016G.00871	Potri.016G119300	AMP deaminase, putative / myoadenylate deaminase protein, FAC1
Ptom.016G.00883	Potri.016G120800	APRATAXIN-like protein, APTX
Ptom.016G.01018	Potri.016G136800	-
Ptom.017G.00498	Potri.017G017100	C2H2 and C2HC zinc fingers superfamily protein, MGP
Ptom.001G.03147	Potri.017G033600	AMP-dependent synthetase and ligase family protein
Ptom.017G.01263	Potri.017G049100	TRAF-like family protein
Ptom.017G.00749	Potri.017G053000	Metacaspase 1, MC1
Ptom.012G.00804	Potri.017G071000	Siece element occlusion-related1, SEOR1
Ptom.017G.01091	Potri.017G088500	Early nodulin-like protein 20, ENODL20
Ptom.017G.01194	Potri.017G100500	P-loop containing nucleoside triphosphate hydrolases superfamily protein
Ptom.017G.01195	Potri.017G100600	Pollen Ole e 1 allergen and extensin family protein
Ptom.017G.00184	Potri.017G128600	Cold-regulated protein
Ptom.017G.01090	Potri.017G140200	P-loop containing nucleoside triphosphate hydrolases superfamily protein
Ptom.017G.01080	Potri.017G140500	P-loop containing nucleoside triphosphate hydrolases superfamily protein
Ptom.018G.00443	Potri.018G015800	F-box family protein, MEE66
Ptom.006G.02455	Potri.018G029900	Ran BP2/NZF zinc finger-like superfamily protein
Ptom.018G.01250	Potri.018G074200	Homolog superfamily protein 4, HHO4
Ptom.018G.01233	Potri.018G076700	2-oxoglutarate (2OG) and Fe(II)-dependent oxygenase superfamily protein
Ptom.018G.01008	Potri.018G102000	Class I glutamine amidotransferase-like superfamily protein
Ptom.011G.01174	Potri.018G104400	-
Ptom.018G.00981	Potri.018G104500	-
Ptom.018G.00930	Potri.018G111400	Alpha/beta-Hydrolases superfamily protein
Ptom.019G.00718	Potri.019G032600	Pyruvate kinase family protein
Ptom.019G.00719	Potri.019G032700	Homeodomain-like superfamily protein, SPS4F
Ptom.019G.00346	Potri.019G076800	Encodes a member of the MADS box family of transcription factors, XAL1
Ptom.019G.00285	Potri.019G086100	Multidrug and toxic compound extrusion 45, MATE45

## Sheet: Dataset S5
Dataset S5. The 158 high-priority core genes derived from the green module.
Conserved hub genes of Populs tomentosa	Orthologous genes of Populs trichocarpa	Description
Ptom.001G.03653	Potri.001G389200	Uridine diphosphate glycosyltransferase 74E2, UGT74E2
Ptom.001G.00677	Potri.001G070200	RNA binding (RRM/RBD/RNP motifs) family protein, BPL4
Ptom.003G.00696	Potri.001G083700	Homeobox 7, HB7
Ptom.001G.01843	Potri.001G185900	Basic helix-loop-helix (bHLH) DNA-binding superfamily protein 68, BHLH68
Ptom.003G.01591	Potri.001G188900	Avr9/Cf-9 rapidly elicited protein
Ptom.001G.02066	Potri.001G211900	Phosphatidylinositol 4-phosphate 5-kinase (PIP5K) enzyme family member
Ptom.001G.02281	Potri.001G238400	OBF-binding protein 3, OBP3
Ptom.001G.02422	Potri.001G252300	Phospholipase C2, PLC2
Ptom.014G.00751	Potri.001G301200	ADP-ribosylation factor A1E, ARFA1E
Ptom.001G.03095	Potri.001G328700	Protein of unknown function, DUF3339
Ptom.001G.03125	Potri.001G332100	Uridine kinase/uracil phosphoribosyltransferase 1, UKL1
Ptom.001G.03727	Potri.001G395700	HXXXD-type acyl-transferase family protein
Ptom.001G.03868	Potri.001G416200	HSP20-like chaperones superfamily protein
Ptom.001G.04149	Potri.001G448500	PADRE protein up-regulated after infection by S. sclerotiorun
Ptom.001G.04116	Potri.001G452400	Heavy metal transport/detoxification superfamily protein 16, HMP16
Ptom.002G.00162	Potri.002G014900	Rhodanese/Cell cycle control phosphatase superfamily protein, SEN1
Ptom.002G.01250	Potri.002G022100	Transmembrane protein
Ptom.002G.00308	Potri.002G030000	Thioredoxin H-type 1, TRX1
Ptom.002G.00312	Potri.002G030400	Mannose-binding lectin superfamily protein
Ptom.014G.00115	Potri.002G121100	Cytochrome P450, family 81, subfamily D, polypeptide 8, CYP81D8
Ptom.002G.01324	Potri.002G122900	N-terminal nucleophile aminohydrolases (Ntn hydrolases) superfamily protein, ASPGB1
Ptom.002G.00104	Potri.002G127000	Calmodulin like 37, CML37
Ptom.002G.01982	Potri.002G182700	Nodulin MtN21 /EamA-like transporter family protein
Ptom.002G.02227	Potri.002G208400	Thioredoxin superfamily protein
Ptom.002G.02710	Potri.002G244500	Ubiquitin-associated (UBA)/TS-N domain-containing protein
Ptom.002G.02651	Potri.002G250900	-
Ptom.003G.01925	Potri.003G003900	ATP binding/leucine-tRNA ligases/aminoacyl-tRNA ligase
Ptom.003G.01473	Potri.003G063200	DZC (Disease resistance/zinc finger/chromosome condensation-like region) domain containing protein, BRXL2
Ptom.003G.01373	Potri.003G079900	Hydroxyproline-rich glycoprotein family protein
Ptom.003G.01251	Potri.003G091100	N2-Acetylornithine deacetylase, NAOD
Ptom.003G.01244	Potri.003G091700	Polyketide cyclase/dehydrase and lipid transport superfamily protein, PYR1
Ptom.003G.00760	Potri.003G140900	UDP-D-glucose/UDP-D-galactose 4-epimerase 5, UGE5
Ptom.003G.00602	Potri.003G157300	Leucine-rich receptor-like protein kinase family protein, BAM3
Ptom.003G.00464	Potri.003G170400	Protein of unknown function, DUF3339
Ptom.003G.00165	Potri.003G205000	C2H2-type zinc finger family protein, NTT
Ptom.003G.00085	Potri.003G217600	-
Ptom.008G.01086	Potri.004G077100	P-loop containing nucleoside triphosphate hydrolases superfamily protein
Ptom.008G.01088	Potri.004G077700	P-loop containing nucleoside triphosphate hydrolases superfamily protein
Ptom.008G.00775	Potri.004G106100	Protein of unknown function, DUF1262
Ptom.004G.00824	Potri.004G140900	Cytochrome P450, family 707, subfamily A, polypeptide 4, CYP707A4
Ptom.004G.00084	Potri.004G223900	Leucine-rich receptor-like protein kinase family protein, BAM1
Ptom.005G.00193	Potri.005G026100	Heavy metal transport/detoxification superfamily protein10, HMP10
Ptom.005G.00356	Potri.005G047000	-
Ptom.005G.00501	Potri.005G060000	Alcohol dehydrogenase 1, ADH1
Ptom.005G.00629	Potri.005G073100	White-brown complex homolog protein 11, WBC11
Ptom.005G.00688	Potri.005G078500	-
Ptom.005G.01152	Potri.005G124500	F-box associated ubiquitination effector family protein, ARFA1F
Ptom.005G.01307	Potri.005G142100	ADP-ribosylation factor A1F, ARFA1F
Ptom.005G.01309	Potri.005G142300	Leucine-rich repeat protein kinase family protein
Ptom.005G.02045	Potri.005G223800	Actin depolymerizing factor 6, ADF6
Ptom.005G.02125	Potri.005G232400	Mannose-binding lectin superfamily protein
Ptom.002G.00309	Potri.005G232500	Mannose-binding lectin superfamily protein
Ptom.005G.02249	Potri.005G245000	Calcium-dependent protein kinase 29, CPK29
Ptom.002G.00169	Potri.005G246300	Meso-diaminopimelate decarboxylase1, DAPDC1
Ptom.006G.00354	Potri.006G043300	Cysteine-rich transmembrane module 12, HCYSTM12
Ptom.006G.00618	Potri.006G067500	Glycosyl hydrolase superfamily protein
Ptom.006G.00774	Potri.006G084200	Dof-type zinc finger DNA-binding family protein
Ptom.006G.00923	Potri.006G097700	Josephin-like protein
Ptom.006G.01472	Potri.006G155200	Homolog superfamily protein 4, HHO4
Ptom.006G.01596	Potri.006G179400	CLE-resistant receptor kinase, CLERK
Ptom.016G.00428	Potri.006G206400	NAD(P)-binding Rossmann-fold superfamily protein
Ptom.018G.00308	Potri.006G251300	Ran BP2/NZF zinc finger-like superfamily protein
Ptom.006G.02687	Potri.006G277800	Basic leucine zipper 9, BZIP9
Ptom.006G.02713	Potri.006G280700	O-Glycosyl hydrolases family 17 protein
Ptom.007G.00299	Potri.007G029200	Scarecrow-like 15, SCL15
Ptom.005G.01216	Potri.007G034000	-
Ptom.007G.00440	Potri.007G042700	-
Ptom.007G.00442	Potri.007G042900	Calcium-binding EF-hand family protein 30, CML30
Ptom.007G.01384	Potri.007G082200	Nuclear factor Y, subunit B3, NF-YB3
Ptom.007G.01415	Potri.007G087300	Heavy metal transport/detoxification superfamily protein 41, HMP41
Ptom.007G.00743	Potri.007G094800	Putative membrane lipoprotein
Ptom.007G.01102	Potri.007G132000	GRAS family transcription factor, SGR7
Ptom.008G.00092	Potri.008G011000	DNAse I-like superfamily protein
Ptom.008G.00396	Potri.008G041600	Tetraspanin6, TET6
Ptom.008G.00526	Potri.008G055100	OBF-binding protein 3, OBP3
Ptom.008G.01245	Potri.008G159500	Alters the glucan structures and likes early starvation, LESV
Ptom.005G.02013	Potri.008G162400	Encodes a mitochondrial CaM/Ca2+-dependent NAD+ kinase, NADKC
Ptom.008G.01307	Potri.008G166300	Type one serine/threonine protein phosphatase 4, TOPP4
Ptom.008G.01314	Potri.008G167200	Cotton fiber-like protein
Ptom.008G.01402	Potri.008G177400	Cysteine proteinases superfamily protein
Ptom.008G.01482	Potri.008G185900	-
Ptom.008G.01524	Potri.008G190200	HD domain-containing metal-dependent phosphohydrolase family protein, VEN4
Ptom.008G.01645	Potri.008G202200	Isopentenyltransferase 5, IPT5
Ptom.009G.00239	Potri.009G028800	Pathogenesis-related thaumatin superfamily protein
Ptom.009G.00122	Potri.009G029500	OBF-binding protein 3, OBP3
Ptom.001G.02765	Potri.009G080100	-
Ptom.009G.00861	Potri.009G102500	Calcium-binding EF-hand family protein 30, CML30
Ptom.010G.02272	Potri.010G024700	Heavy metal transport/detoxification superfamily protein 49, HMP49
Ptom.010G.02131	Potri.010G040500	Putative membrane lipoprotein
Ptom.010G.02072	Potri.010G047000	-
Ptom.010G.01509	Potri.010G105200	RNA-dependent RNA polymerase 1, RDR1
Ptom.010G.00847	Potri.010G167000	CAMP-regulated phosphoprotein 19-related protein
Ptom.010G.00822	Potri.010G169300	Clavata3/esr-related 45, CLE45
Ptom.010G.00791	Potri.010G172600	Metal-tolerance protein 10, MTP10
Ptom.010G.00775	Potri.010G174100	Homeodomain-like superfamily protein, WDY
Ptom.010G.00689	Potri.010G183100	Neuronal PAS domain protein
Ptom.010G.00533	Potri.010G197500	DA1-related protein 2, DAR2
Ptom.004G.00991	Potri.010G210800	Protein of unknown function, DUF674
Ptom.010G.00369	Potri.010G214400	Embryo-specific protein 3, ATS3
Ptom.010G.00313	Potri.010G220300	Tetraspanin6, TET6
Ptom.011G.00378	Potri.011G025500	NTF2-like protein, NTL
Ptom.011G.00147	Potri.011G054300	OBF binding protein 4, OBP4
Ptom.011G.00002	Potri.011G075600	RNA ligase/cyclic nucleotide phosphodiesterase family protein
Ptom.011G.00703	Potri.011G095100	Glucan synthase-like 4, GSL04
Ptom.011G.00748	Potri.011G102400	-
Ptom.001G.03755	Potri.011G117800	Early nodulin-like protein 1, ENODL1
Ptom.011G.00861	Potri.011G121600	Seven transmembrane MLO family protein 1, MLO11
Ptom.011G.00951	Potri.011G131800	HSP20-like chaperones superfamily protein
Ptom.001G.04073	Potri.011G145100	NADPH-dependent thioredoxin reductase A, NTRA
Ptom.011G.01096	Potri.011G148000	Actin 7, ACT7
Ptom.011G.01103	Potri.011G149500	Heavy metal transport/detoxification superfamily protein 16, HMP16
Ptom.011G.01201	Potri.011G165300	-
Ptom.012G.00550	Potri.012G031400	Nodulin MtN3 family protein, SWEET3
Ptom.012G.00095	Potri.012G056400	Protein of unknown function, DUF1666
Ptom.012G.00799	Potri.012G085800	-
Ptom.018G.00501	Potri.012G085900	-
Ptom.012G.00892	Potri.012G095200	M18 aspartyl aminopeptidase, DAP1
Ptom.012G.01114	Potri.012G120400	Phloem protein 2-A1, PP2-A1
Ptom.013G.01077	Potri.013G029900	Dehydroquinate dehydratase, putative/shikimate dehydrogenase protein, EMB3004
Ptom.013G.00771	Potri.013G058300	Glutamate dehydrogenase 1, GDH1
Ptom.013G.00745	Potri.013G060200	Homeodomain-like superfamily protein, SPS4F
Ptom.013G.00477	Potri.013G095500	Sucrose-phosphate synthase family protein, SPS4F
Ptom.013G.00316	Potri.013G115200	Sucrose-proton symporter 2, SUC2
Ptom.014G.00188	Potri.014G030200	Calcium-binding EF-hand family protein
Ptom.001G.01188	Potri.014G060200	GRAS family transcription factor, HAM3
Ptom.014G.00464	Potri.014G067000	Plasmodesmata-located protein 8, PDLP8
Ptom.002G.02228	Potri.014G134200	Thioredoxin superfamily protein, GRXC11
Ptom.014G.00993	Potri.014G139400	RING/U-box superfamily protein
Ptom.014G.00999	Potri.014G140000	Transcription elongation factor
Ptom.015G.01016	Potri.015G101000	Tapetum determinant protein
Ptom.015G.01021	Potri.015G101500	Nodulin MtN3 family protein
Ptom.015G.01096	Potri.015G112600	Root hair defective 3 GTP-binding protein, RHD3
Ptom.015G.01160	Potri.015G120200	Phloem protein 2-A10, PP2-A10
Ptom.017G.00439	Potri.015G121900	Protein kinase superfamily protein, WAK106
Ptom.016G.00646	Potri.016G061500	Leucine-rich repeat transmembrane protein kinase
Ptom.016G.00407	Potri.016G071800	SMAX1-like family protein 3, SMXL3
Ptom.016G.00622	Potri.016G093200	E2F/DP transcription factor family member, DPb1
Ptom.016G.00871	Potri.016G119300	AMP deaminase, putative / myoadenylate deaminase protein, FAC1
Ptom.016G.00883	Potri.016G120800	APRATAXIN-like protein, APTX
Ptom.017G.00498	Potri.017G017100	C2H2 and C2HC zinc fingers superfamily protein, MGP
Ptom.001G.03147	Potri.017G033600	AMP-dependent synthetase and ligase family protein
Ptom.017G.01263	Potri.017G049100	TRAF-like family protein
Ptom.017G.00749	Potri.017G053000	Metacaspase 1, MC1
Ptom.017G.01091	Potri.017G088500	early nodulin-like protein 20, ENODL20
Ptom.017G.01194	Potri.017G100500	P-loop containing nucleoside triphosphate hydrolases superfamily protein
Ptom.017G.00184	Potri.017G128600	Cold-regulated protein
Ptom.017G.01090	Potri.017G140200	P-loop containing nucleoside triphosphate hydrolases superfamily protein
Ptom.017G.01080	Potri.017G140500	P-loop containing nucleoside triphosphate hydrolases superfamily protein
Ptom.018G.00443	Potri.018G015800	F-box family protein, MEE66
Ptom.006G.02455	Potri.018G029900	Ran BP2/NZF zinc finger-like superfamily protein
Ptom.018G.01250	Potri.018G074200	Homolog superfamily protein 4, HHO4
Ptom.018G.01233	Potri.018G076700	2-oxoglutarate (2OG) and Fe(II)-dependent oxygenase superfamily protein
Ptom.011G.01174	Potri.018G104400	-
Ptom.018G.00981	Potri.018G104500	-
Ptom.019G.00718	Potri.019G032600	Pyruvate kinase family protein
Ptom.019G.00719	Potri.019G032700	Homeodomain-like superfamily protein, SPS4F
Ptom.019G.00346	Potri.019G076800	Encodes a member of the MADS box family of transcription factors, XAL1
Ptom.019G.00285	Potri.019G086100	Multidrug and toxic compound extrusion 45, MATE45

## Sheet: Dataset S6
Dataset S6. The 336 different expression genes (DEGs) identified using RNA-sequencing (RNA-seq) analysis.
DEGs of Populus tomentosa	Orthologous DEGs of Populus trichocarpa	Log2 Fold Change	P_value	q_value	Description
Ptom.016G.00622	Potri.016G093200	7.63357	0.00045	0.0341	E2F/DP transcription factor family member, DPb1
Ptom.017G.00703	Potri.017G047800	6.7291	0.0001	0.0114399	Uncoupling protein 5, UCP5
Ptom.016G.00809	Potri.016G112400	6.5347	5e-05	0.00687939	HXXXD-type acyl-transferase family protein
Ptom.009G.01246	Potri.009G145400	6.44363	5e-05	0.0057016	Cytochrome P450, family 94, subfamily C, polypeptide 1, CYP94C1
Ptom.004G.00218	Potri.004G208500	6.43553	5e-05	0.00687939	Hydroxy methylglutaryl CoA reductase 1, HMGR1
Ptom.006G.01312	Potri.006G138800	6.37414	0.0001	0.010609	Integrase-type DNA-binding superfamily protein
Ptom.016G.01143	Potri.016G005300	6.3306	0.00015	0.0146055	Calcium-dependent lipid-binding family protein
Ptom.001G.01569	Potri.001G163400	6.31237	0.0002	0.0181481	Protein of unknown function, DUF581
Ptom.017G.00439	Potri.015G121900	6.19958	5e-05	0.0045731	Protein kinase superfamily protein, WAK106
Ptom.001G.01477	Potri.001G154200	6.02183	5e-05	0.00687939	Ethylene responsive element binding factor 5, ERF5
Ptom.003G.00655	Potri.003G150800	5.94062	5e-05	0.00687939	Ethylene responsive element binding factor 105, ERF105
Ptom.002G.01858	Potri.014G096200	5.89407	5e-05	0.00687939	WRKY family transcription factor, WRKY53
Ptom.015G.00878	Potri.015G086800	5.75947	5e-05	0.00687939	Leucine-rich repeat protein kinase family protein, EVR
Ptom.019G.00329	Potri.019G078300	5.68155	5e-05	0.0057016	CRINKLY4 related 4, CCR4
Ptom.001G.03860	Potri.001G409500	5.60082	5e-05	0.00687939	Encodes a scarecrow-like protein, SCL5
Ptom.001G.00629	Potri.001G062500	5.56284	0.00035	0.0283779	Jasmonate-zim-domain protein 10, JAZ10
Ptom.018G.00406	Potri.018G019800	5.53482	0.00015	0.0146055	WRKY DNA-binding protein 40, WRKY40
Ptom.006G.01060	Potri.006G112500	5.53116	0.0003	0.0250871	Calmodulin like 42, CML42
Ptom.001G.01476	Potri.001G154100	5.52437	5e-05	0.0057016	Ethylene responsive element binding factor 1, ERF1
Ptom.002G.01293	Potri.002G119300	5.51567	5e-05	0.00687939	Salt tolerance zinc finger, STZ
Ptom.002G.02349	Potri.002G224100	5.43941	5e-05	0.00687939	Ethylene-forming enzyme, EFE
Ptom.013G.00045	Potri.013G152300	5.41227	5e-05	0.0057016	Transmembrane protein
Ptom.006G.01567	Potri.006G173500	5.364	0.00015	0.0146055	Deoxyxylulose-5-phosphate synthase
Ptom.003G.01728	Potri.005G163600	5.21658	5e-05	0.00687939	Phosphate-responsive 1 family protein, EXO
Ptom.004G.00297	Potri.004G200400	5.19443	5e-05	0.00687939	EPolynucleotidyl transferase, ribonuclease H-like superfamily protein, CAF1B
Ptom.009G.01353	Potri.009G158900	5.09204	5e-05	0.00687939	Late embryogenesis abundant (LEA) hydroxyproline-rich glycoprotein family, NHL13
Ptom.003G.01358	Potri.003G081200	5.06696	5e-05	0.00687939	Ethylene responsive element binding factor 1, ERF1
Ptom.003G.00347	Potri.003G182200	5.00227	5e-05	0.00687939	WRKY DNA-binding protein 40, WRKY40
Ptom.001G.00398	Potri.001G044500	4.95931	5e-05	0.00687939	WRKY DNA-binding protein 40, WRKY40
Ptom.005G.01442	Potri.005G163700	4.94087	5e-05	0.00687939	Phosphate-responsive 1 family protein, EXO
Ptom.001G.03844	Potri.001G411800	4.85033	5e-05	0.00687939	Calcium-binding EF-hand family protein, which interacts with ICR1. CMI1
Ptom.001G.02853	Potri.001G295500	4.8448	0.00015	0.015349	Salt tolerance zinc finger, STZ
Ptom.013G.00192	Potri.013G129800	4.82252	5e-05	0.0057016	Basic helix-loop-helix (bHLH) DNA-binding superfamily protein
Ptom.001G.00962	Potri.001G099400	4.78757	5e-05	0.00687939	1-aminocyclopropane-1-carboxylic acid (acc) synthase 6, ACS6
Ptom.017G.00742	Potri.005G163300	4.6607	0.0001	0.0114399	Phosphate-responsive 1 family protein, EXO
Ptom.008G.00538	Potri.008G055900	4.61847	5e-05	0.00687939	O-Glycosyl hydrolases family 17 protein
Ptom.012G.00154	Potri.012G048700	4.61652	0.0004	0.0315705	UDP-glucosy transferase 73C5, UGT73C5
Ptom.002G.02187	Potri.002G203500	4.54145	0.00015	0.015349	Senescence-associated gene 21, SAG21
Ptom.009G.00952	Potri.009G112400	4.54046	0.0002	0.0186817	Protein of unknown function, DUF677
Ptom.001G.03858	Potri.001G415100	4.53398	0.00015	0.015349	Terpene synthase 21, TPS21
Ptom.006G.02649	Potri.006G272800	4.52205	5e-05	0.0057016	FAD-dependent oxidoreductase family protein
Ptom.008G.01547	Potri.008G192600	4.51198	5e-05	0.00687939	Glucosyl transferase family 8, LGT8
Ptom.006G.00871	Potri.006G092300	4.50956	0.0003	0.0251395	一
Ptom.012G.00519	Potri.012G007500	4.46713	5e-05	0.00687939	NAC domain containing protein 62, NAC062
Ptom.009G.00652	Potri.009G080600	4.4393	5e-05	0.00687939	Glutamyl-tRNA reductase family protein, HEMA1
Ptom.001G.03588	Potri.001G378400	4.40217	5e-05	0.00687939	Gibberellin 2-oxidase 1, GA2OX1
Ptom.015G.00363	Potri.015G043400	4.39477	5e-05	0.00687939	Geranylgeranyl reductase, GGR
Ptom.004G.02000	Potri.011G057000	4.36372	0.00055	0.0395747	Ethylene responsive element binding factor 9, ERF9
Ptom.005G.02394	Potri.005G259900	4.33644	0.0002	0.0186817	Calmodulin-like 38, CML38
Ptom.010G.00605	Potri.010G189600	4.26342	5e-05	0.0057016	Alpha/beta hydrolase related protein
Ptom.006G.00995	Potri.006G105600	4.24483	5e-05	0.0057016	Ethylene-responsive nuclear protein, ERT2
Ptom.001G.02537	Potri.017G133700	4.19593	0.0002	0.0186817	Leucine rich repeatprotein 4, LRR4
Ptom.008G.00944	Potri.008G121700	4.12971	0.0002	0.0181481	Transmembrane protein
Ptom.001G.03803	Potri.001G404100	4.11645	5e-05	0.00687939	NAC domain transcriptional regulator superfamily protein 72, NAC072
Ptom.007G.00760	Potri.007G096500	4.06614	5e-05	0.00687939	GCR2-like 1, GCL1
Ptom.018G.01162	Potri.018G085700	3.98285	0.00045	0.0341488	Ethylene responsive element binding factor 43, ERF43
Ptom.002G.02322	Potri.002G222700	3.97142	5e-05	0.0057016	Auxin-responsive family protein
Ptom.008G.01748	Potri.008G210900	3.90584	5e-05	0.00687939	Ethylene responsive element binding factor 72, ERF72
Ptom.013G.00034	Potri.013G153400	3.90154	5e-05	0.00687939	WRKY DNA-binding protein 33, WRKY33
Ptom.010G.02364	Potri.010G010500	3.85486	5e-05	0.00687939	Toxicos en levadura 2, TL2
Ptom.001G.01593	Potri.001G166200	3.84698	5e-05	0.0057016	Jasmonate-zim-domain protein 5, JAZ5
Ptom.018G.01026	Potri.018G099800	3.82429	5e-05	0.00687939	Tetraspanin8, TET8
Ptom.005G.02594	Potri.005G259600	3.74662	5e-05	0.00687939	Encodes a putative LysM-containing receptor-like kinase, LYK5
Ptom.003G.00784	Potri.003G138600	3.74521	5e-05	0.0057016	WRKY family transcription factor 41, WRKY41
Ptom.006G.00976	Potri.006G103900	3.71173	5e-05	0.00687939	Ferretin 1, FER1
Ptom.014G.00578	Potri.014G078700	3.70448	0.0001	0.0114399	BON association protein 2, BAP2
Ptom.017G.00461	Potri.017G013300	3.69601	5e-05	0.0057016	Protein phosphatase 2C family protein
Ptom.002G.01102	Potri.002G101500	3.68845	0.0003	0.0251395	Hypothetical protein
Ptom.009G.00090	Potri.013G151500	3.661	5e-05	0.00687939	FASCICLIN-like arabinogalactan-protein 12, FLA12
Ptom.007G.00376	Potri.007G039100	3.64585	5e-05	0.00687939	Disease resistance protein (CC-NBS-LRR class) family, NRG1A
Ptom.011G.00942	Potri.011G131100	3.64186	5e-05	0.00687939	Encodes a scarecrow-like protein, SCL5
Ptom.006G.00921	Potri.006G097500	3.63568	5e-05	0.00687939	HXXXD-type acyl-transferase family protein
Ptom.014G.00218	Potri.014G035100	3.63501	5e-05	0.00687939	MYB domain protein 73, MYB73
Ptom.009G.00492	Potri.009G066100	3.6078	5e-05	0.00687939	Mitogen-activated protein kinase 3, MAPK3
Ptom.006G.01061	Potri.006G112600	3.59182	0.00055	0.0395747	Hypothetical protein
Ptom.010G.02174	Potri.010G035900	3.56845	0.0001	0.0114399	IAA-amino acid conjugate hydrolase subfamily member, IAR3
Ptom.009G.01216	Potri.007G083400	3.55031	0.00025	0.0225254	Expansin-like A2, EXLA2
Ptom.009G.00295	Potri.008G069400	3.48741	0.00025	0.0225254	Zinc finger (CCCH-type) family protein, SZF2
Ptom.005G.01304	Potri.007G048200	3.47265	5e-05	0.00687939	SKP1/ASK1-interacting protein 2, SKIP2
Ptom.004G.01904	Potri.004G034400	3.45051	0.0004	0.0315705	F-box protein induced by various biotic or abiotic stress, FBX1
Ptom.004G.01184	Potri.004G099400	3.43863	0.00075	0.0484636	BR enhanced expression 3, BEE3
Ptom.002G.01285	Potri.002G118800	3.41924	5e-05	0.00687939	ARM repeat superfamily protein
Ptom.013G.00561	Potri.013G083500	3.41613	5e-05	0.0057016	Pathogen-Associated Molecular Patterns protein, IDL6
Ptom.016G.01256	Potri.016G017900	3.40966	0.00055	0.0394889	VQ motif-containing protein
Ptom.002G.00844	Potri.002G078600	3.40078	5e-05	0.00687939	ACC OXIDASE 5, ACO5
Ptom.009G.01380	Potri.009G161500	3.39556	0.0001	0.0114399	Polynucleotidyl transferase, ribonuclease H-like superfamily protein, CAF1A
Ptom.007G.01162	Potri.007G138100	3.38307	5e-05	0.00687939	Ethylene responsive element binding factor 9, ERF9
Ptom.013G.02181	Potri.006G226400	3.37645	5e-05	0.00687939	Calmodulin-binding family of IQ-Motif protein 1, IQM1
Ptom.001G.00992	Potri.001G102300	3.37138	5e-05	0.00687939	BTB/POZ domain with WD40/YVTN repeat-like protein
Ptom.014G.00706	Potri.014G111800	3.37107	5e-05	0.00687939	Chitinase family protein
Ptom.005G.00239	Potri.005G032700	3.36849	5e-05	0.0057016	Lipoxygenase 1, LOX1
Ptom.001G.03653	Potri.001G389200	3.30466	5e-05	0.0057016	Uridine diphosphate glycosyltransferase 74E2, UGT74E2
Ptom.001G.02984	Potri.001G310500	3.29379	5e-05	0.00687939	GTP cyclohydrolase II, GCH
Ptom.009G.00242	Potri.017G133600	3.28771	0.0001	0.0114399	LRR and NB-ARC domains-containing disease resistance protein
Ptom.011G.01122	Potri.011G151500	3.28214	5e-05	0.00687939	Polyketide cyclase/dehydrase and lipid transport superfamily protein, CP5
Ptom.006G.00994	Potri.018G014800	3.28028	5e-05	0.00687939	Eukaryotic aspartyl protease family protein
Ptom.002G.00430	Potri.002G042200	3.27888	5e-05	0.00687939	Cytochrome P450, family 94, subfamily B, polypeptide 1, CYP94B1
Ptom.006G.01835	Potri.006G202200	3.27533	5e-05	0.00687939	Syntaxin of plants 121, SYP121
Ptom.018G.00334	Potri.018G027200	3.25909	0.0002	0.0186817	一
Ptom.006G.01318	Potri.006G139400	3.25693	5e-05	0.00687939	Jasmonate-zim-domain protein 1, JAZ1
Ptom.008G.01540	Potri.008G192000	3.21932	5e-05	0.00687939	Domain of unknown function, DUF23
Ptom.008G.00632	Potri.008G065000	3.21758	5e-05	0.00687939	HXXXD-type acyl-transferase family protein
Ptom.012G.00099	Potri.012G056800	3.21538	0.0005	0.0372797	LOB domain-containing protein 41, LBD41
Ptom.007G.00468	Potri.007G044500	3.21421	0.0002	0.0186817	Alpha/beta-Hydrolases superfamily protein
Ptom.001G.01601	Potri.001G166900	3.21317	5e-05	0.0057016	Protein of unknown function, DUF1677
Ptom.010G.01483	Potri.010G107300	3.20434	0.0002	0.0181481	Nudix hydrolase homolog 17, NUDT17
Ptom.002G.01139	Potri.002G105000	3.1991	5e-05	0.0057016	Predicted AT-hook DNA-binding family protein, AHL17
Ptom.001G.02258	Potri.001G235700	3.1743	0.00015	0.0146055	DUF966 Domain of unknown function, SOK5
Ptom.001G.01378	Potri.001G142200	3.15757	5e-05	0.00687939	Basic helix-loop-helix (bHLH) DNA-binding family protein, MYC2
Ptom.009G.00561	Potri.009G073000	3.15528	0.0001	0.010609	Protein phosphatase 2C family protein, P2C1
Ptom.009G.01305	Potri.009G151600	3.14533	0.0001	0.010609	Hypothetical protein
Ptom.016G.00493	Potri.016G080700	3.13962	0.0001	0.0114399	Ankyrin repeat family protein
Ptom.001G.02701	Potri.001G278500	3.11188	0.0002	0.0186817	Protein phosphatase 2C family protein, P2C1
Ptom.001G.02128	Potri.001G219100	3.0599	5e-05	0.0057016	Duplicated homeodomain-like superfamily protein, DIV2
Ptom.018G.01021	Potri.006G226500	3.05729	5e-05	0.00687939	Calmodulin-binding family of IQ-Motif protein 1, IQM1
Ptom.006G.00147	Potri.006G016200	3.05417	0.0006	0.041699	SCARECROW-like 13, SCL13
Ptom.003G.01167	Potri.001G025400	3.04457	5e-05	0.00687939	LEUCINE RICH REPEAT PROTEIN 1, LRR4
Ptom.005G.00590	Potri.005G069500	3.02615	5e-05	0.00687939	NAC domain transcriptional regulator superfamily protein, NAC002
Ptom.006G.02068	Potri.011G043300	3.02539	5e-05	0.00687939	Calmodulin-binding protein, CBP60B
Ptom.007G.00582	Potri.007G055500	3.01536	5e-05	0.00687939	Calcium ATPase 2, ACA2
Ptom.001G.00876	Potri.001G105900	3.0001	0.0001	0.0114399	AMP-dependent synthetase and ligase family protein, AAE3
Ptom.008G.01677	Potri.008G205000	2.99767	0.0001	0.010609	Casp-like protein 1D1, CASPL1D1
Ptom.002G.01934	Potri.002G176900	2.99119	5e-05	0.00687939	Basic helix-loop-helix (bHLH) DNA-binding family protein, MYC2
Ptom.007G.00521	Potri.001G325100	2.97602	5e-05	0.00687939	NAC domain containing protein 83, NAC083
Ptom.001G.01689	Potri.001G167700	2.95014	5e-05	0.00687939	Lipoxygenase 3, LOX3
Ptom.008G.00893	Potri.008G117100	2.9211	5e-05	0.00687939	AP2/B3 transcription factor family protein, EDF1
Ptom.010G.00623	Potri.016G124700	2.91528	0.0001	0.0114399	Ferretin 1, FER1
Ptom.012G.00793	Potri.012G085000	2.90948	0.00015	0.015349	Octicosapeptide/Phox/Bem1p family protein
Ptom.001G.03728	Potri.001G397200	2.90476	5e-05	0.00687939	Ethylene responsive element binding factor 4, ERF4
Ptom.003G.01241	Potri.003G092200	2.90309	5e-05	0.00687939	Basic helix-loop-helix (bHLH) DNA-binding family protein, MYC2
Ptom.009G.00757	Potri.009G091600	2.90309	5e-05	0.00687939	Protein phosphatase 2C family protein
Ptom.004G.01263	Potri.004G089400	2.89895	5e-05	0.0057016	Calmodulin like 23, CML23
Ptom.010G.00627	Potri.009G033300	2.88319	0.0006	0.041699	A member of the GRAS family of transcription factors, GRAS2
Ptom.003G.00576	Potri.003G159800	2.88187	0.0002	0.0186817	Respiratory burst oxidase homologue D, RBOHD
Ptom.003G.00466	Potri.003G170300	2.84713	5e-05	0.00687939	Transmembrane protein, TMPU
Ptom.014G.00866	Potri.014G127700	2.84626	5e-05	0.00687939	Senescence-associated gene 21, SAG21
Ptom.018G.00727	Potri.018G129200	2.83603	5e-05	0.0057016	Uclacyanin 1, UCC1
Ptom.015G.00738	Potri.015G074200	2.82126	0.0005	0.0375701	ARM repeat superfamily protein
Ptom.010G.00185	Potri.010G234700	2.80959	0.0002	0.0186817	Serine/threonine protein kinases superfamily protein, CTR1
Ptom.016G.00856	Potri.016G117300	2.79693	0.00035	0.0283779	Homeodomain-like superfamily protein
Ptom.001G.00808	Potri.001G083500	2.77559	0.0006	0.0414058	Basic helix-loop-helix (bHLH) DNA-binding family protein, MYC2
Ptom.004G.00315	Potri.004G197600	2.76374	0.0006	0.041699	Late embryogenesis abundant (LEA) hydroxyproline-rich glycoprotein family
Ptom.005G.01771	Potri.005G204600	2.75684	0.00015	0.0146055	Eukaryotic aspartyl protease family protein
Ptom.002G.02017	Potri.002G186400	2.73814	5e-05	0.00687939	Indole-3-acetic acid inducible 30, IAA30
Ptom.001G.01317	Potri.001G136200	2.73708	5e-05	0.00687939	Cellulose synthase-like D3, CSLD3
Ptom.001G.01751	Potri.001G175200	2.71967	0.00015	0.015349	Nucleotide transporter 1, NTT1
Ptom.007G.01221	Potri.007G146401	2.71659	5e-05	0.0057016	Auxin-regulated gene involved in organ size, ARGOS
Ptom.004G.01234	Potri.004G093100	2.71592	0.00065	0.0438627	Mediator of RNA polymerase II transcription subunit
Ptom.017G.00468	Potri.017G013700	2.6966	0.0002	0.0186817	Ethylene responsive element binding factor 4, ERF4
Ptom.003G.01065	Potri.003G109300	2.69457	5e-05	0.00687939	Phosphate starvation-induced gene 3, PS3
Ptom.006G.00178	Potri.006G021600	2.69227	0.0004	0.0313588	Cysteine-rich/transmembrane domain A-like protein, CYSTM4
Ptom.001G.02333	Potri.001G243300	2.68459	5e-05	0.00687939	BCA2A zinc finger (C3HC4-type RING finger) family protein 10, BTL10
Ptom.009G.01285	Potri.009G149200	2.68178	5e-05	0.00687939	Hypothetical protein
Ptom.001G.03811	Potri.001G406600	2.67442	0.00035	0.0283779	Cotton fiber-like protein, DUF761
Ptom.002G.00061	Potri.002G004900	2.66623	0.00025	0.0225254	Protein kinase superfamily protein, RSK1
Ptom.014G.00509	Potri.014G071200	2.65887	0.0003	0.0250871	Little zippe 2, ZPR2
Ptom.008G.01538	Potri.008G191900	2.6398	0.00035	0.0283779	Cofactor assembly of complex C, CCB4
Ptom.010G.02003	Potri.010G055200	2.63279	5e-05	0.00687939	Multidrug resistance-associated protein 3, MRP3
Ptom.006G.01296	Potri.006G137000	2.62964	0.00035	0.0283779	SAUR-like auxin-responsive protein family, SAUR76
Ptom.010G.01396	Potri.010G116000	2.62839	0.0001	0.0114399	Ethylene-responsive nuclear protein / ethylene-regulated nuclear protein (ERT2)
Ptom.006G.01606	Potri.006G180500	2.6167	0.00045	0.0344487	ATP-dependent DNA helicase, ASG1
Ptom.006G.00631	Potri.006G068500	2.60206	0.00015	0.0146055	EIN3-binding F box protein 1, EBF1
Ptom.009G.00474	Potri.009G063900	2.5968	5e-05	0.00687939	Positive stress responses regulator, SAP5
Ptom.008G.01452	Potri.008G182000	2.59602	5e-05	0.00687939	OxaA/YidC-like membrane insertion protein, MIS
Ptom.007G.00279	Potri.007G027200	2.58473	0.00065	0.0444159	F-box family protein
Ptom.014G.00247	Potri.014G038700	2.57993	5e-05	0.00687939	Allene oxide synthase, AOS
Ptom.006G.01584	Potri.006G175500	2.56711	0.00015	0.015349	Trehalose phosphatase/synthase 11, TPS11
Ptom.001G.02249	Potri.001G234600	2.54467	0.00025	0.0225254	Exocyst subunit exo70 family protein H2, EXO70H2
Ptom.015G.00763	Potri.015G076400	2.54088	0.00055	0.0395747	Protein of unknown function, DUF1645
Ptom.010G.00809	Potri.008G085000	2.52304	5e-05	0.00687939	Calcium-dependent lipid-binding (CaLB domain) family protein, NTMC2T5.2
Ptom.004G.01623	Potri.004G059900	2.51696	0.00055	0.0395747	DUF1685 family protein
Ptom.013G.00326	Potri.013G114200	2.49997	5e-05	0.0057016	Leucine-rich repeat transmembrane protein kinase family protein
Ptom.005G.00229	Potri.005G030484	2.47606	0.0001	0.0114399	P-loop containing nucleoside triphosphate hydrolases superfamily protein
Ptom.005G.01465	Potri.005G166500	2.47364	5e-05	0.00687939	F-box family protein
Ptom.006G.02223	Potri.006G230800	2.44078	0.00015	0.0146055	N-MYC DOWNREGULATED-LIKE 2, NDL2
Ptom.005G.02374	Potri.005G257900	2.43523	0.00025	0.0225254	Basic region/leucine zipper motif 60, BZIP60
Ptom.001G.04009	Potri.001G464300	2.42116	0.00015	0.015349	Ethylene-responsive nuclear protein / ethylene-regulated nuclear protein, ERT2
Ptom.010G.00975	Potri.010G153100	2.41745	5e-05	0.00687939	Signal responsive 1, SR1
Ptom.014G.00259	Potri.014G039900	2.41628	0.0001	0.010609	Ubiquitin-activated peptidase protein, DA1
Ptom.009G.00925	Potri.009G109400	2.41536	5e-05	0.00687939	Extra-large G-protein 1, XLG1
Ptom.007G.00793	Potri.007G099400	2.41524	0.0006	0.041699	NAC domain transcriptional regulator superfamily protein, NAC002
Ptom.010G.01852	Potri.010G074300	2.41356	0.00045	0.0344487	Signal transduction histidine kinase, hybrid-type, ETR2
Ptom.002G.01795	Potri.014G087700	2.41293	5e-05	0.00687939	Brassinosteroid-responsive RING-H2, BRH1
Ptom.016G.01326	Potri.016G029600	2.40523	0.0001	0.0114399	VQ motif-containing protein
Ptom.014G.00856	Potri.014G127000	2.39476	5e-05	0.00687939	Plant invertase/pectin methylesterase inhibitor superfamily, PMEI-PME7
Ptom.019G.00073	Potri.019G131300	2.38624	5e-05	0.00687939	Cytokinin response factor 4, CRF4
Ptom.009G.00836	Potri.009G100200	2.38608	5e-05	0.00687939	Plant U-box 26, PUB26
Ptom.001G.02541	Potri.017G136400	2.38268	0.00045	0.0344487	LRR and NB-ARC domains-containing disease resistance protein, LRRAC1
Ptom.004G.00159	Potri.004G214700	2.37702	5e-05	0.00687939	Heavy metal transport/detoxification superfamily protein 53, HMP53
Ptom.006G.00993	Potri.006G105400	2.3766	0.00045	0.0344487	RNI-like superfamily protein, RAE1
Ptom.001G.01103	Potri.001G113900	2.368	0.00015	0.015349	Cytochrome P450, family 76, subfamily C, polypeptide 4, CYP76C4
Ptom.004G.01772	Potri.004G017700	2.36703	0.00015	0.015349	Cytochrome P450, family 716, subfamily A, polypeptide 1, CYP716A1
Ptom.008G.01000	Potri.008G127600	2.36491	5e-05	0.00687939	Ribose-5-phosphate isomerase 2, RPI2
Ptom.006G.00966	Potri.006G102800	2.36371	0.00065	0.0438627	Ammonium transporter 2, AMT2
Ptom.009G.01337	Potri.009G156800	2.35541	0.00055	0.0395747	Laccase 2, LAC2
Ptom.001G.01517	Potri.001G158000	2.33751	5e-05	0.00687939	Nucleotide-diphospho-sugar transferases superfamily protein
Ptom.015G.00836	Potri.015G082700	2.33455	5e-05	0.00687939	MYB domain protein 50, MYB50
Ptom.001G.03387	Potri.001G358600	2.31314	0.0007	0.0468885	Remorin family protein
Ptom.003G.00822	Potri.001G096900	2.27999	5e-05	0.00687939	Disease resistance-responsive (dirigent-like protein) family protein, DIR6
Ptom.001G.01316	Potri.001G136100	2.27812	0.0002	0.0181481	Xyloglucan endotransglucosylase/hydrolase 30, XTH30
Ptom.003G.01005	Potri.003G115200	2.27506	0.0003	0.0251395	Protein of unknown function, DUF1442
Ptom.019G.00738	Potri.019G035000	2.27226	0.0004	0.0313588	Methyltransferase-related protein
Ptom.001G.00254	Potri.001G027000	2.25407	5e-05	0.0057016	Response regulator 9, RR9
Ptom.001G.02869	Potri.001G297200	2.24889	5e-05	0.0057016	Protein phosphatase 2C family protein
Ptom.002G.01718	Potri.002G154000	2.22102	0.0005	0.0372797	NAC domain containing protein 14, NAC014
Ptom.012G.00199	Potri.012G044300	2.21815	0.00015	0.015349	Nudix hydrolase homolog 4, NUDT4
Ptom.002G.02379	Potri.002G226800	2.21556	0.0005	0.0372797	Eearly-responsive to dehydration stress family protein
Ptom.013G.00167	Potri.013G132300	2.21323	0.0002	0.0186817	RING membrane-anchor 1, RMA1
Ptom.019G.00037	Potri.008G073700	2.19856	5e-05	0.00687939	Laccase 5, LAC5
Ptom.006G.01928	Potri.006G214600	2.18571	0.0007	0.0468885	Ankyrin repeat family protein
Ptom.010G.00804	Potri.010G171000	2.17223	0.00035	0.0288545	No functionally characterized domains protein, BSP1
Ptom.001G.00704	Potri.001G073100	2.16911	0.0001	0.0114399	CTP synthase family protein, CTPS1
Ptom.014G.00851	Potri.014G126100	2.14784	0.00015	0.015349	Integrase-type DNA-binding superfamily protein, HRE2
Ptom.014G.01224	Potri.014G162000	2.14597	5e-05	0.00687939	Auxin-responsive family protein
Ptom.014G.01229	Potri.014G162600	2.14326	0.0001	0.0114399	F-box and associated interaction domains-containing protein, FBX92
Ptom.001G.01963	Potri.001G198900	2.13141	5e-05	0.0057016	Hydroxyproline-rich glycoprotein family protein
Ptom.019G.00210	Potri.006G087500	2.13092	5e-05	0.00687939	Laccase 17, LAC17
Ptom.005G.01032	Potri.005G113600	2.12818	0.00025	0.0219383	Calcium-dependent protein kinase 28, CPK28
Ptom.004G.01604	Potri.004G061800	2.11613	0.0001	0.0114399	Plant U-box 17, PUB17
Ptom.018G.00774	Potri.018G130800	2.10861	0.0007	0.046213	EIN3-binding F box protein 1, EBF1
Ptom.019G.00115	Potri.010G183500	2.10166	5e-05	0.00687939	Laccase 12, LAC12
Ptom.014G.00124	Potri.014G022500	2.09512	5e-05	0.00687939	MYB domain protein 73, MYB73
Ptom.012G.00396	Potri.012G017100	2.09358	0.0003	0.0250871	Alpha/beta-Hydrolases superfamily protein
Ptom.016G.01176	Potri.016G009700	2.09066	0.0002	0.0186817	SCARECROW-like 13, SCL13
Ptom.019G.00093	Potri.019G128100	2.09033	0.0001	0.0114399	A member of the CBL-interacting protein kinase family, CIPK11
Ptom.015G.00335	Potri.006G097100	2.08918	5e-05	0.00687939	Laccase/Diphenol oxidase family protein, IRX12
Ptom.010G.01702	Potri.010G090800	2.07971	0.0001	0.0114399	Leucine-rich repeat (LRR) family protein, LRR3
Ptom.017G.01124	Potri.008G094300	2.07796	5e-05	0.00687939	UDP-glucose 6-dehydrogenase family protein 2, UGD2
Ptom.003G.01779	Potri.003G022900	2.04179	0.00045	0.0344487	Beta-D-xylosidase 4, XYL4
Ptom.010G.00743	Potri.010G178050	2.03515	0.00015	0.0146055	BAK1-interacting receptor-like kinase 1, BIR1
Ptom.001G.02316	Potri.001G241800	2.03376	0.0001	0.0114399	A member of the GRAS family of transcription factors, GRAS2
Ptom.008G.01167	Potri.008G151700	2.02804	5e-05	0.00687939	Xanthosine monophosphate phosphatase, XMPP
Ptom.010G.00384	Potri.010G212700	2.01349	5e-05	0.00687939	Ankyrin repeat family protein, ITN1
Ptom.006G.00599	Potri.006G065900	2.01326	0.0001	0.0114399	Calcium-binding EF-hand family protein, MSS3
Ptom.003G.01202	Potri.003G096100	2.01014	5e-05	0.0002321	Transcription factor jumonji (jmj) family protein / zinc finger (C5HC2 type) family protein, JMJ13
Ptom.007G.01040	Potri.007G127300	2.00455	0.00015	0.0146055	S-adenosyl-L-methionine-dependent methyltransferases superfamily protein
Ptom.011G.00216	Potri.011G046400	1.98484	0.00035	0.0283779	SNF2 domain-containing protein/helicase domain-containing protein / zinc finger related protein, EDA16
Ptom.001G.01368	Potri.001G141500	1.98104	0.0003	0.0251395	PLATZ transcription factor family protein, PLATZ11
Ptom.006G.01230	Potri.006G131000	1.97725	0.0004	0.0315705	Putative family 43 glycosyl transferase superfamily protein, IRX9
Ptom.016G.00361	Potri.016G066700	1.97688	0.00055	0.0395747	Calmodulin-domain protein kinase cdpk isoform 2, CPK2
Ptom.004G.00051	Potri.004G226800	1.97325	5e-05	0.00687939	Protein of unknown function, DUF579
Ptom.012G.00161	Potri.012G048200	1.96855	5e-05	0.00687939	Calcium-binding EF-hand family protein
Ptom.011G.01216	Potri.011G166700	1.95183	0.00055	0.0395747	Seed imbibition 1, SIP1
Ptom.002G.00429	Potri.002G042100	1.95182	0.0004	0.0313588	Cytochrome P450, family 94, subfamily B, polypeptide 3, CYP94B3
Ptom.012G.00459	Potri.012G022800	1.95043	0.0003	0.0250871	PEP1 receptor 1, PEPR1
Ptom.014G.00744	Potri.014G115500	1.94629	0.0004	0.0315705	Protein phosphatase 2C family protein, PP2C49
Ptom.006G.01211	Potri.006G129200	1.94572	0.0006	0.041699	Fasciclin-like arabinogalactan-protein 11, FLA11
Ptom.003G.00750	Potri.003G141900	1.94124	0.00015	0.015349	Stress responsive asparagine-rich protein, NRP
Ptom.001G.02723	Potri.008G072066	1.93753	0.00015	0.015349	Protein kinase family protein
Ptom.013G.00175	Potri.013G131600	1.92902	0.00015	0.015349	Protein of unknown function, DUF1421
Ptom.010G.01349	Potri.010G121800	1.92342	0.00055	0.0395747	Core-2/I-branching beta-1,6-N-acetylglucosaminyltransferase family protein
Ptom.006G.01986	Potri.006G219600	1.92289	0.00065	0.0444159	Chalcone-flavanone isomerase family protein
Ptom.004G.01217	Potri.004G095100	1.91779	0.0004	0.0315705	Zinc finger C-x8-C-x5-C-x3-H type family protein
Ptom.002G.00316	Potri.002G031000	1.89435	0.0002	0.0186817	BEL1-like homeodomain 7, BLH7
Ptom.006G.00459	Potri.006G052200	1.89077	0.0003	0.0251395	zinc finger (C2H2 type, AN1-like) family protein
Ptom.001G.03573	Potri.001G376700	1.88826	5e-05	0.0057016	A member of the trichome birefringence-like gene family containing a plant-specific DUF231 domain, TBL31
Ptom.002G.01888	Potri.002G172101	1.88714	5e-05	0.00687939	basic helix-loop-helix (bHLH) DNA-binding superfamily protein
Ptom.015G.01406	Potri.015G142700	1.88253	0.0006	0.0414058	Basic helix-loop-helix (bHLH) DNA-binding superfamily protein, PYE
Ptom.001G.02081	Potri.001G213700	1.8795	0.0006	0.0414058	Argonaute family protein, AGO5
Ptom.004G.00873	Potri.004G148300	1.87187	0.0004	0.0315705	Extra-large G-protein 1, XLG1
Ptom.010G.00195	Potri.010G233700	1.84384	0.0007	0.0468885	Protein of unknown function, DUF668
Ptom.007G.01136	Potri.007G134800	1.84002	0.0006	0.041699	Thioredoxin superfamily protein, GRX480
Ptom.017G.01055	Potri.017G084600	1.82944	0.0003	0.0251395	Cycling DOF factor 2, CDF2
Ptom.009G.00073	Potri.009G010400	1.7966	0.0001	0.0114399	Protein kinase superfamily protein, NCRK
Ptom.008G.01502	Potri.008G187900	1.78943	0.00075	0.0484636	Alpha/beta-Hydrolases superfamily protein, LDAH1
Ptom.013G.00190	Potri.013G130000	1.78732	0.0002	0.0186817	Protein kinase superfamily protein
Ptom.018G.01231	Potri.018G076500	1.75915	0.0001	0.0114399	Fibronectin type III domain-containing protein, VIL1
Ptom.011G.00360	Potri.011G028400	1.75629	0.0001	0.0114399	Cysteine-rich Receptor-like protein kinase 25, CRK25
Ptom.010G.01194	Potri.010G129200	1.73742	0.0004	0.0313588	AP2/B3 transcription factor family protein, EDF1
Ptom.003G.00725	Potri.003G144400	1.73469	0.00055	0.0395747	Transducin/WD40 repeat-like superfamily protein
Ptom.009G.01235	Potri.009G144100	1.72956	5e-05	0.0057016	A20/AN1-like zinc finger family protein
Ptom016G.00787	Potri.016G109700	1.71116	0.0005	0.0375701	O-fucosyltransferase family protein
Ptom.008G.01129	Potri.008G148000	1.68761	0.0003	0.0251395	Protein kinase 2B, PK2B
Ptom.017G.00100	Potri.017G114500	1.68422	0.00055	0.0394889	LOB domain-containing protein 41, LBD41
Ptom.013G.01292	Potri.013G010700	1.68022	0.00075	0.0484636	Calmodulin-binding protein
Ptom.001G.03688	Potri.001G393800	1.67353	0.0003	0.0251395	Nine-cis-epoxycarotenoid dioxygenase 3, NCED3
Ptom.002G.01754	Potri.014G081700	1.6639	0.00045	0.0344487	C2 calcium/lipid-binding plant phosphoribosyltransferase family protein, MCTP7
Ptom.001G.04086	Potri.001G455500	1.62798	0.00055	0.0394889	Concanavalin A-like lectin protein kinase family protein
Ptom.010G.01475	Potri.010G108100	1.61306	0.00065	0.0444159	Plasmodesmata-located protein 6, PDLP6
Ptom.002G.01021	Potri.006G178500	1.6123	0.0002	0.0186817	UDP-D-glucuronate 4-epimerase, GAE1
Ptom.016G.00759	Potri.016G104900	1.6072	0.00045	0.0344487	Protein kinase superfamily protein, G1C
Ptom.001G.03076	Potri.012G127900	1.6046	0.0006	0.041699	Fasciclin-like arabinogalactan-protein 11, FLA11
Ptom.013G.00558	Potri.013G083800	1.58798	0.00055	0.0395747	BTB/POZ domain-containing protein
Ptom.016G.01369	Potri.016G033300	1.56425	0.00045	0.0341488	Transcription elongation factor (TFIIS) family protein
Ptom.010G.00560	Potri.010G194100	1.55217	0.00065	0.0444159	Nucleotide-sugar transporter family protein
Ptom.009G.00386	Potri.009G053900	1.54308	0.0004	0.0313588	MYB domain protein 46, MYB46
Ptom.011G.00949	Potri.011G131700	1.54004	0.0004	0.0315705	Formin homology5, FH5
Ptom.003G.01186	Potri.002G114200	1.52881	0.0007	0.0468885	Cellulose-synthase-like C12, CSLC12
Ptom.016G.01010	Potri.011G069600	1.48509	0.00045	0.0341488	Cellulose synthase family protein8, CESA8
Ptom.007G.00322	Potri.007G031700	1.47526	0.00065	0.0438627	Galacturonosyltransferase-like 2, GATL2
Ptom.008G.00245	Potri.008G026800	1.45198	0.0006	0.041699	Protein of unknown function, DUF668
Ptom.006G.01316	Potri.006G139200	-1.45843	0.0007	0.0468885	Protein of unknown function, DUF581
Ptom.016G.01301	Potri.016G025000	-1.50735	0.0006	0.041699	Dicarboxylate diiron protein, CRD1
Ptom.004G.00305	Potri.004G199400	-1.54742	0.00055	0.0395747	Photosystem I subunit O, PSAO
Ptom.008G.01451	Potri.008G181900	-1.57765	0.0003	0.0251395	Photosystem II BY, PSBY
Ptom.006G.01571	Potri.006G173900	-1.58974	0.0004	0.0315705	Glutamine dumper 3, GDU3
Ptom.003G.00138	Potri.003G210200	-1.59777	0.00035	0.0288545	DNA double-strand break repair RAD50 ATPase
Ptom.009G.00030	Potri.009G005400	-1.59885	0.0002	0.0186817	Gamma tonoplast intrinsic protein, GAMMA-TIP
Ptom.016G.00262	Potri.006G051100	-1.65529	0.0006	0.041699	Magnesium-chelatase subunit CHLH, chloroplast, putativ /Mg-protoporphyrin IX chelatase, CHLH
Ptom.013G.01295	Potri.013G010400	-1.66429	0.0002	0.0181481	Protein of unknown function, DUF1645
Ptom.010G.01718	Potri.010G089400	-1.6929	0.00035	0.0288545	Photosystem I subunit D-2, PSAD-2
Ptom.004G.01377	Potri.004G075200	-1.7067	0.00045	0.0344487	Glutamate decarboxylase, GAD
Ptom.001G.01690	Potri.003G066800	-1.71825	0.0005	0.0375701	Cytochrome P450 superfamily protein CYP75B1
Ptom.011G.00900	Potri.011G126700	-1.79048	0.0001	0.0114399	Light-harvesting chlorophyll B-binding protein 3, LHCB3
Ptom.002G.02278	Potri.002G214800	-1.80479	0.0004	0.0315705	Glyceraldehyde 3-phosphate dehydrogenase A subunit, GAPA
Ptom.005G.01849	Potri.005G207100	-1.82831	0.0002	0.0186817	NAD(P)-linked oxidoreductase superfamily protein
Ptom.004G.00824	Potri.004G140900	-1.84103	0.0003	0.0251395	Cytochrome P450, family 707, subfamily A, polypeptide 4, CYP707A4
Ptom.001G.03962	Potri.001G469600	-1.86944	0.00025	0.0219383	Chaperone DnaJ-domain superfamily protein, DJC66
Ptom.014G.00533	Potri.014G074200	-1.87081	0.0003	0.0250871	AGAMOUS-like 20, AGL20
Ptom.002G.00244	Potri.005G239100	-1.90864	0.0001	0.0114399	GAST1 protein homolog 1, GASA1
Ptom.003G.00674	Potri.001G081500	-1.96663	0.00055	0.0394889	photosystem I subunit F, PSAF
Ptom.002G.01965	Potri.014G106400	-1.96709	0.0001	0.0114399	Photosystem I P subunit, PSAP
Ptom.012G.01189	Potri.012G130900	-2.03923	0.00025	0.0219383	Embryo-specific protein 3, ATS3
Ptom.016G.00601	Potri.006G098100	-2.25724	0.00015	0.015349	Plasma membrane intrinsic protein, PIP1E
Ptom.001G.02974	Potri.001G309700	-2.31324	0.0002	0.0181481	RING/U-box superfamily protein, ATL78
Ptom.012G.00661	Potri.012G070600	-2.32049	0.0002	0.0181481	A grana core localized protein, RIQ2
Ptom.001G.01894	Potri.001G191000	-2.33544	0.0005	0.0375701	HAD superfamily, subfamily IIIB acid phosphatase
Ptom.011G.00980	Potri.011G134900	-2.36374	5e-05	0.00687939	Thiazole biosynthetic enzyme, chloroplast, THI1
Ptom.017G.00544	Potri.017G028100	-2.40072	5e-05	0.0057016	cytochrome P450, family 81, subfamily K, polypeptide 1, CYP81K1
Ptom.015G.01319	Potri.015G132900	-2.48672	0.00065	0.0438627	Embryo-specific protein 3, ATS3
Ptom.012G.00222	Potri.012G042200	-2.57838	0.00075	0.0484636	Purple acid phosphatase 17, PAP17
Ptom.014G.00178	Potri.014G029100	-2.58561	0.00035	0.0288545	Cytochrome P450, family 707, subfamily A, polypeptide 4, CYP707A4
Ptom.001G.00483	Potri.001G054800	-2.58961	0.0007	0.046213	Cytochrome P450, family 78, subfamily A, polypeptide 10, CYP78A10
Ptom.002G.01922	Potri.002G175400	-2.68957	0.0003	0.0251395	Serine/arginine repetitive matrix protein
Ptom.009G.01005	Potri.009G124100	-2.82045	5e-05	0.0057016	Fructose-bisphosphate aldolase 2, FBA2
Ptom.014G.00136	Potri.014G024000	-2.83925	5e-05	0.0057016	Serine/threonine-protein kinase WNK (With No Lysine)-related protein
Ptom.004G.01151	Potri.004G114300	-2.86256	5e-05	0.0057016	Pollen Ole e 1 allergen and extensin family protein
Ptom.013G.01054	Potri.013G032900	-2.8893	0.0006	0.0414058	一
Ptom.004G.00681	Potri.009G118100	-3.03775	0.00055	0.0395747	Phenylcoumaran benzylic ether reductase 1, PCBER1
Ptom.018G.00074	Potri.018G051300	-3.04482	0.00065	0.0444159	Cytochrome P450 superfamily protein, CYP75B1
Ptom.008G.01564	Potri.008G194100	-3.2574	5e-05	0.0057016	Thioredoxin H-type 8, TH8
Ptom.010G.01163	Potri.010G132101	-3.4629	5e-05	0.0057016	一
Ptom.001G.00993	Potri.001G102400	-3.54346	0.00055	0.0394889	Osmotin 34, OSM34
Ptom.010G.01165	Potri.010G132000	-4.23591	0.00025	0.0219383	一
Ptom.013G.00449	Potri.013G101000	-5.79075	5e-05	0.0057016	Phosphorylase superfamily protein
Ptom.013G.00450	Potri.013G100800	-6.44079	5e-05	0.0057016	Phosphorylase superfamily protein

## Sheet: Dataset S7
Dataset S7. Five carbohydrate metabolites contents of 435 unrelated individuals in Populus tomentosa.
Individual ID	Trehalose6-phosphate	DL-Arabinose	D-Glucose6-phosphate	L-Fucose	D-Fructose6-phosphate
1	4.57403	6.27646	5.55871	4.75128	5.0569
2	4.67394	6.50379	5.40993	4.79865	4.95999
3	4.62221	6.33445	5.56585	4.91487	5.05308
4	4.54407	6.29003	5.27416	4.83948	4.8109
5	4.62634	6.23805	5.3032	4.78104	4.66932
6	4.39967	6.29226	5.57519	4.96379	5.08991
7	4.53275	6.43616	5.70757	4.91434	5.2014
8	4.59106	6.43775	5.62839	4.79239	5.09691
9	4.41996	6.22011	5.54158	4.7574	5.04139
10	4.56937	6.36736	5.52504	4.8055	5.01284
11	4.4624	6.19033	5.57519	4.85612	5.10037
12	4.57519	6.23805	5.26717	4.88818	4.87216
13	4.35218	6.48287	5.30963	4.84136	4.82802
14	4.43136	6.49276	5.62737	4.93651	5.02119
15	4.55871	6.29447	5.0607	4.78888	4.5563
16	4.56348	6.30535	5.29447	4.85854	4.78746
17	4.38739	6.35793	5.70586	4.74974	5.18469
18	4.51851	6.28556	5.55509	4.82413	5.10721
19	4.52763	6.21219	5.4843	4.77232	4.88024
20	4.47422	6.26951	5.20412	4.89042	4.86923
21	4.36173	6.27646	5.31806	4.79379	4.69461
22	4.44404	6.42488	5.06446	5.04139	4.70842
23	4.34044	6.43136	5.39445	4.90741	5.03743
24	4.3032	6.52763	5.91381	4.96095	5.36922
25	4.60638	6.52375	5.59879	4.9722	5.1038
26	4.54033	6.37107	5.51851	4.80686	5.04532
27	4.54407	6.48572	5.62737	5.11727	5.15534
28	4.52375	6.39794	5.6561	5.08636	5.1271
29	4.45637	6.44404	5.47567	4.68931	5.02119
30	4.57403	6.37291	5.44404	4.80754	4.89487
31	4.41162	6.04532	5.68124	4.60097	5.17026
32	4.59879	6.45637	5.38202	4.65321	4.96895
33	4.47857	6.37475	5.40312	4.80003	4.88649
34	4.52763	6.39094	5.17319	4.80072	4.75435
35	4.40993	6.13033	5.22789	4.57978	4.78958
36	4.5172	6.11394	5.56703	4.66652	5.10721
37	4.60097	6.42325	5.14301	4.70243	4.81954
38	4.4183	6.39967	5.20952	4.8293	4.77597
39	4.4609	6.0569	5.60853	4.61595	5.13988
40	4.44871	6.21484	5.62839	4.70842	5.06446
41	4.47422	6.22272	5.59218	4.77305	5.11059
42	4.48996	6.06819	5.39094	4.7007	4.90902
43	4.67578	6.29667	5.26245	4.71433	4.74741
44	4.68485	6.31806	5.5966	5.09342	5.12385
45	4.61384	6.35984	5.3962	4.76343	4.90902
46	4.4456	6.30103	5.35793	4.8202	4.95521
47	4.41996	6.42975	5.23805	4.76118	4.66932
48	4.45788	6.32634	5.64542	4.92634	5.03342
49	4.44871	6.36736	5.4456	4.80754	4.98945
50	4.39094	6.13354	5.65128	4.75205	5.13354
51	4.63144	6.34635	5.6149	4.93399	5.05308
52	4.52504	6.26482	5.49554	4.75128	5.00432
53	4.54158	6.32015	5.66839	4.83442	5.16732
54	4.62428	6.41664	5.70586	5.15229	5.17609
55	4.48714	6.35984	5.20683	4.93247	4.76343
56	4.43297	6.41497	5.5302	4.7574	5.0569
57	4.50379	6.31806	5.53908	5.01284	4.99255
58	4.52244	6.18752	5.32222	4.64444	4.70243
59	4.42651	6.41162	5.28103	4.83632	4.71265
60	4.4133	6.41497	5.54033	4.75435	5.01284
61	4.54531	6.49831	5.21219	4.8293	4.75435
62	4.47857	6.36922	5.51322	4.79449	5.01284
63	4.53529	6.35218	5.22531	4.7356	4.76716
64	4.29003	6.29885	5.29447	4.67117	4.7332
65	4.35603	6.12057	5.50379	4.69548	4.97635
66	4.4609	6.02938	5.19866	4.75511	4.81889
67	4.42488	6.30103	5.72099	4.76268	5.16435
68	4.56703	6.3075	5.34439	4.8651	4.89653
69	4.4014	6.3032	5.32634	4.74429	4.9196
70	4.53529	6.35411	5.37107	4.63649	4.9248
71	4.38021	6.22272	5.54407	4.64933	5.03743
72	4.6149	6.02938	5.66181	4.64738	5.07555
73	4.63949	6.27184	5.59106	4.68034	5.02531
74	4.51455	6.38739	5.55023	4.86688	5.04922
75	4.51055	6.36361	5.86034	5.10721	5.35025
76	4.55751	6.34242	5.40824	4.8893	4.993
77	4.61066	6.19312	5.51055	4.56937	5.03743
78	4.33646	6.13672	5.69197	4.82478	5.17319
79	4.51322	6.35984	5.617	4.88423	5.09342
80	4.33646	6.4624	5.12385	4.85974	4.81291
81	4.56937	6.26245	5.2833	4.74115	4.75205
82	4.31175	6.39445	5.5966	4.81889	5.06819
83	4.69285	6.20412	5.74194	4.73799	5.2014
84	4.53782	6.32838	5.23553	4.78319	4.68753
85	4.35218	6.25527	5.35984	4.75282	4.92531
86	4.54158	6.4609	5.31387	4.87157	4.85309
87	4.6234	6.39013	5.5115	4.77496	5.02333
88	4.61341	6.41912	5.41665	4.85676	4.94133
89	4.59754	6.31224	5.38107	4.87717	4.84443
90	4.52336	6.26404	5.38418	4.81026	4.85671
91	4.51959	6.26515	5.52865	4.87241	4.98687
92	4.50783	6.36421	5.63705	4.93907	5.1294
93	4.51459	6.43696	5.62585	4.85337	5.11323
94	4.5268	6.32893	5.565	4.77489	5.05038
95	4.48391	6.29373	5.54727	4.78145	5.05153
96	4.53565	6.27884	5.4558	4.83081	4.99512
97	4.46326	6.21419	5.384	4.87215	4.93351
98	4.45291	6.36046	5.40139	4.86477	4.90712
99	4.44742	6.48782	5.33256	4.88894	4.80184
100	4.51785	6.39361	5.32751	4.86269	4.78832
101	4.50319	6.29991	5.35368	4.82371	4.84282
102	4.48979	6.33164	5.51847	4.80414	5.02645
103	4.47784	6.32175	5.58175	4.78693	5.05738
104	4.50679	6.24887	5.4145	4.79822	4.95223
105	4.45452	6.24085	5.33549	4.83137	4.81469
106	4.42666	6.27299	5.19555	4.84211	4.75742
107	4.38207	6.35067	5.25899	4.91759	4.81348
108	4.36256	6.42812	5.45757	4.9744	5.03835
109	4.41667	6.4795	5.63569	4.93418	5.17015
110	4.4833	6.52569	5.67704	4.96657	5.17278
111	4.56359	6.44741	5.58156	4.88953	5.10149
112	4.53605	6.42839	5.60066	4.96206	5.10925
113	4.50806	6.44183	5.58638	5.10182	5.10121
114	4.51805	6.42099	5.52527	4.88783	5.01439
115	4.48067	6.40848	5.53365	4.74842	5.02877
116	4.52815	6.20912	5.50243	4.70425	5.01136
117	4.49633	6.25084	5.48879	4.62709	5.00857
118	4.535	6.41556	5.31944	4.72662	4.86993
119	4.47204	6.38284	5.26806	4.80037	4.81014
120	4.48492	6.26063	5.3227	4.69025	4.88371
121	4.50937	6.12214	5.31264	4.62315	4.90544
122	4.51216	6.26859	5.30652	4.68447	4.90091
123	4.49339	6.41146	5.32035	4.76587	4.9118
124	4.44264	6.22829	5.48214	4.72263	4.99344
125	4.46127	6.13587	5.6097	4.66219	5.10498
126	4.47096	6.21878	5.53717	4.74074	5.02802
127	4.54665	6.14545	5.41519	4.73688	4.92234
128	4.61686	6.18243	5.41666	4.70752	4.92676
129	4.65816	6.30736	5.41842	4.90388	4.92676
130	4.58143	6.33895	5.45024	4.92842	4.99603
131	4.49313	6.33043	5.33073	4.79181	4.84451
132	4.44115	6.36539	5.4138	4.79069	4.88598
133	4.44218	6.37804	5.44302	4.84376	4.8974
134	4.43251	6.34685	5.58077	4.86694	5.05214
135	4.49036	6.25045	5.57059	4.77979	5.05869
136	4.51581	6.23995	5.58724	4.84302	5.06365
137	4.56602	6.30559	5.59294	4.84264	5.07491
138	4.56364	6.29248	5.62326	4.79285	5.11591
139	4.551	6.36839	5.52703	4.99335	5.03561
140	4.5148	6.38824	5.48096	5.04238	4.99881
141	4.47463	6.3874	5.42537	4.84493	4.93763
142	4.4864	6.36652	5.46383	4.88512	4.9173
143	4.48425	6.25279	5.38078	4.82864	4.80254
144	4.45409	6.29957	5.38119	4.74038	4.80931
145	4.46171	6.4133	5.34452	4.79534	4.82661
146	4.47906	6.45664	5.42191	4.79183	4.92667
147	4.51972	6.43376	5.3169	4.8119	4.84478
148	4.43463	6.3607	5.34433	4.76504	4.83773
149	4.39378	6.32552	5.34119	4.70339	4.82557
150	4.36899	6.20971	5.3323	4.68333	4.84281
151	4.41394	6.07498	5.47448	4.7253	4.98653
152	4.48427	6.16521	5.42135	4.7589	4.95992
153	4.46444	6.30426	5.4639	4.81389	4.99349
154	4.50124	6.30535	5.34727	4.8047	4.91364
155	4.43897	6.32865	5.41382	4.69039	4.96061
156	4.51013	6.28841	5.52565	4.64291	5.01259
157	4.54486	6.12605	5.59898	4.64836	5.04609
158	4.58964	6.15061	5.60104	4.66386	5.05002
159	4.55486	6.32962	5.66721	4.77361	5.14159
160	4.52753	6.3755	5.60627	4.98704	5.13082
161	4.55957	6.35302	5.59304	4.99826	5.12689
162	4.50154	6.26777	5.53692	4.72934	5.06787
163	4.48678	6.16492	5.6065	4.69708	5.10134
164	4.39538	6.24828	5.47761	4.8545	5.02651
165	4.47302	6.41112	5.34138	4.87198	4.88613
166	4.40586	6.36242	5.33458	4.80045	4.87772
167	4.52466	6.32845	5.54061	4.78002	5.00721
168	4.51414	6.29929	5.52469	4.77844	4.9857
169	4.52762	6.26625	5.44577	4.76059	4.93808
170	4.47719	6.29183	5.30308	4.768	4.82198
171	4.44688	6.35809	5.33685	4.81219	4.8892
172	4.54158	6.4609	5.31387	4.87157	4.85309
173	4.60812	6.27646	5.50287	4.75128	5.02333
174	4.57325	6.50379	5.50073	4.79865	4.94133
175	4.54501	6.33445	5.51512	4.91487	4.84443
176	4.53878	6.29003	5.51629	4.83948	4.85671
177	4.51396	6.23805	5.51542	4.78104	4.98687
178	4.50256	6.29226	5.51622	4.96379	5.1294
179	4.51511	6.43616	5.52274	4.91434	5.11323
180	4.5236	6.43775	5.44188	4.79239	5.05038
181	4.47582	6.22011	5.40014	4.7574	5.05153
182	4.4781	6.36736	5.42068	4.8055	4.99512
183	4.47597	6.19033	5.42443	4.85612	4.93351
184	4.49618	6.23805	5.41307	4.88818	4.90712
185	4.45863	6.48287	5.40519	4.84136	4.80184
186	4.49189	6.49276	5.40625	4.93651	4.78832
187	4.51114	6.29447	5.33588	4.78888	4.84282
188	4.49425	6.30535	5.3776	4.85854	5.02645
189	4.4539	6.35793	5.45502	4.74974	5.05738
190	4.46523	6.28556	5.44164	4.82413	4.95223
191	4.42961	6.21219	5.43706	4.77232	4.81469
192	4.38473	6.26951	5.45495	4.89042	4.75742
193	4.41116	6.27646	5.51144	4.79379	4.81348
194	4.44688	6.42488	5.53115	5.04139	5.03835
195	4.46688	6.43136	5.57859	4.90741	5.17015
196	4.50354	6.52763	5.61444	4.96095	5.17278
197	4.53418	6.52375	5.54797	4.9722	5.10149
198	4.52771	6.37107	5.52351	4.80686	5.10925
199	4.50197	6.48572	5.48034	5.11727	5.10121
200	4.51291	6.39794	5.43041	5.08636	5.01439
201	4.50387	6.44404	5.41927	4.68931	5.02877
202	4.51813	6.37291	5.37769	4.80754	5.01136
203	4.48531	6.04532	5.34838	4.60097	5.00857
204	4.50642	6.45637	5.33929	4.65321	4.86993
205	4.50686	6.37475	5.37008	4.80003	4.81014
206	4.49481	6.39094	5.39372	4.80072	4.88371
207	4.48146	6.13033	5.42093	4.57978	4.90544
208	4.48921	6.11394	5.42525	4.66652	4.90091
209	4.48062	6.42325	5.42895	4.70243	4.9118
210	4.45842	6.39967	5.4606	4.8293	4.99344
211	4.50991	6.0569	5.47915	4.61595	5.10498
212	4.5547	6.21484	5.43284	4.70842	5.02802
213	4.58773	6.22272	5.43497	4.77305	4.92234
214	4.58201	6.06819	5.41665	4.7007	4.92676
215	4.56801	6.29667	5.44919	4.71433	4.92676
216	4.52443	6.31806	5.49325	5.09342	4.99603
217	4.4772	6.35984	5.48062	4.76343	4.84451
218	4.43262	6.30103	5.51464	4.8202	4.88598
219	4.46978	6.42975	5.55813	4.76118	4.8974
220	4.4908	6.32634	5.55423	4.92634	5.05214
221	4.50754	6.36736	5.53982	4.80754	5.05869
222	4.54266	6.13354	5.55151	4.75205	5.06365
223	4.5619	6.34635	5.51038	4.93399	5.07491
224	4.5222	6.26482	5.46864	4.75128	5.11591
225	4.51795	6.32015	5.47424	4.83442	5.03561
226	4.51412	6.41664	5.41722	5.15229	4.99881
227	4.47457	6.35984	5.39314	4.93247	4.93763
228	4.4598	6.41497	5.39545	4.7574	4.9173
229	4.48227	6.31806	5.36598	5.01284	4.80254
230	4.47723	6.18752	5.36157	4.64444	4.80931
231	4.4798	6.41162	5.34612	4.83632	4.82661
232	4.4525	6.41497	5.40112	4.75435	4.92667
233	4.44105	6.49831	5.37663	4.8293	4.84478
234	4.42416	6.36922	5.39089	4.79449	4.83773
235	4.41343	6.35218	5.37313	4.7356	4.82557
236	4.41977	6.29885	5.41297	4.67117	4.84281
237	4.44205	6.12057	5.45889	4.69548	4.98653
238	4.4779	6.02938	5.4698	4.75511	4.95992
239	4.46176	6.30103	5.51374	4.76268	4.99349
240	4.49977	6.3075	5.53116	4.8651	4.91364
241	4.51426	6.3032	5.53914	4.74429	4.96061
242	4.53689	6.35411	5.56217	4.63649	5.01259
243	4.53194	6.22272	5.60228	4.64933	5.04609
244	4.5674	6.02938	5.6114	4.64738	5.05002
245	4.56655	6.27184	5.54415	4.68034	5.14159
246	4.50594	6.38739	5.50568	4.86688	5.13082
247	4.50568	6.36361	5.51148	5.10721	5.12689
248	4.47086	6.34242	5.49668	4.8893	5.06787
249	4.47323	6.19312	5.47509	4.56937	5.10134
250	4.41345	6.13672	5.45625	4.82478	5.02651
251	4.48473	6.35984	5.40899	4.88423	4.88613
252	4.48965	6.4624	5.3958	4.85974	4.87772
253	4.4928	6.26245	5.4324	4.74115	5.00721
254	4.48724	6.39445	5.44462	4.81889	4.9857
255	4.54956	6.20412	5.41807	4.73799	4.93808
256	4.53368	6.32838	5.39141	4.78319	4.82198
257	4.54562	6.25527	5.4416	4.75282	4.93391
258	4.57986	6.4609	5.47485	4.87157	4.93925
259	4.57546	6.39013	5.50624	4.77496	4.93636
260	4.55235	6.41912	5.51071	4.85676	4.88082
261	4.53258	6.31224	5.51561	4.87717	4.896
262	4.51843	6.26404	5.51598	4.81026	4.991
263	4.51054	6.26515	5.51813	4.87241	5.0765
264	4.51376	6.36421	5.49362	4.93907	5.09767
265	4.50484	6.43696	5.45492	4.85337	5.07172
266	4.49251	6.32893	5.4209	4.77489	5.03234
267	4.47663	6.29373	5.41509	4.78145	4.99339
268	4.48342	6.27884	5.4194	4.83081	4.94525
269	4.47693	6.21419	5.41423	4.87215	4.88082
270	4.48223	6.36046	5.40817	4.86477	4.83242
271	4.48722	6.48782	5.38244	4.88894	4.81099
272	4.49909	6.39361	5.37324	4.86269	4.88586
273	4.48643	6.29991	5.3895	4.82371	4.97555
274	4.47112	6.33164	5.42475	4.80414	5.01202
275	4.44958	6.32175	5.44457	4.78693	4.94143
276	4.42652	6.24887	5.44455	4.79822	4.84145
277	4.4085	6.24085	5.46782	4.83137	4.7952
278	4.41425	6.27299	5.49918	4.84211	4.86975
279	4.44164	6.35067	5.54039	4.91759	5.00733
280	4.47244	6.42812	5.57473	4.9744	5.12709
281	4.50154	6.4795	5.58033	4.93418	5.14814
282	4.52181	6.52569	5.56197	4.96657	5.12784
283	4.52128	6.44741	5.51727	4.88953	5.10398
284	4.5142	6.42839	5.47809	4.96206	5.07495
285	4.50625	6.44183	5.44334	5.10182	5.04812
286	4.51164	6.42099	5.40912	4.88783	5.01817
287	4.50244	6.40848	5.38178	4.74842	5.01623
288	4.50329	6.20912	5.35512	4.70425	4.96329
289	4.49953	6.25084	5.35258	4.62709	4.89621
290	4.5027	6.41556	5.36769	4.72662	4.85459
291	4.49438	6.38284	5.39491	4.80037	4.86643
292	4.48849	6.26063	5.4133	4.69025	4.89669
293	4.48376	6.12214	5.42505	4.62315	4.90605
294	4.47608	6.26859	5.43827	4.68447	4.93538
295	4.48298	6.41146	5.45623	4.76587	5.0034
296	4.50768	6.22829	5.45753	4.72263	5.04215
297	4.55078	6.13587	5.44899	4.66219	5.01845
298	4.57481	6.21878	5.42815	4.74074	4.95904
299	4.57925	6.14545	5.4336	4.73688	4.92529
300	4.55815	6.18243	5.45303	4.70752	4.94985
301	4.52321	6.30736	5.47435	4.90388	4.92243
302	4.47808	6.33895	5.49617	4.92842	4.90884
303	4.45987	6.33043	5.5178	4.79181	4.87596
304	4.4644	6.36539	5.54233	4.79069	4.94517
305	4.48938	6.37804	5.55073	4.84376	5.00274
306	4.51367	6.34685	5.54852	4.86694	5.05816
307	4.53737	6.25045	5.5339	4.77979	5.06575
308	4.54225	6.23995	5.51018	4.84302	5.08482
309	4.53402	6.30559	5.48442	4.84264	5.07548
310	4.51809	6.29248	5.45337	4.79285	5.05011
311	4.50222	6.36839	5.4282	4.99335	4.99068
312	4.48283	6.38824	5.40193	5.04238	4.95124
313	4.47221	6.3874	5.38485	4.84493	4.88582
314	4.4731	6.36652	5.37433	4.88512	4.84305
315	4.47976	6.25279	5.35789	4.82864	4.81282
316	4.46984	6.29957	5.3696	4.74038	4.8542
317	4.45778	6.4133	5.37462	4.79534	4.86602
318	4.43924	6.45664	5.38955	4.79183	4.86973
319	4.42621	6.43376	5.38022	4.8119	4.83603
320	4.41912	6.3607	5.39233	4.76504	4.83537
321	4.42508	6.32552	5.41499	4.70339	4.88497
322	4.44657	6.20971	5.44722	4.68333	4.92975
323	4.46057	6.07498	5.48081	4.7253	4.97998
324	4.47981	6.16521	5.5049	4.7589	4.95569
325	4.49193	6.30426	5.52802	4.81389	4.95591
326	4.51697	6.30535	5.54416	4.8047	4.96228
327	4.52769	6.32865	5.56787	4.69039	5.00643
328	4.54541	6.28841	5.59195	4.64291	5.03624
329	4.55529	6.12605	5.58595	4.64836	5.07924
330	4.54663	6.15061	5.55375	4.66386	5.10748
331	4.52606	6.32962	5.52044	4.77361	5.1331
332	4.49416	6.3755	5.50461	4.98704	5.10853
333	4.48326	6.35302	5.49442	4.99826	5.0987
334	4.45252	6.26777	5.47601	4.72934	5.06524
335	4.45714	6.16492	5.44678	4.69708	5.00466
336	4.46261	6.24828	5.41307	4.8545	4.93012
337	4.48906	6.41112	5.3926	4.87198	4.92368
338	4.48989	6.36242	5.39992	4.80045	4.95688
339	4.4981	6.32845	5.41081	4.78002	4.977
340	4.50148	6.29929	5.38485	4.77844	4.91525
341	4.49832	6.26625	5.34989	4.76059	4.88309
342	4.48855	6.29183	5.31793	4.768	4.85476
343	4.49423	6.35809	5.32536	4.81219	4.87115
344	4.54158	6.4609	5.31387	4.87157	4.85309
345	4.51785	6.50379	5.51622	4.82607	4.99776
346	4.50319	6.33445	5.52274	4.83351	4.99286
347	4.48979	6.29003	5.44188	4.87479	5.00846
348	4.47784	6.23805	5.40014	4.87466	4.98835
349	4.50679	6.29226	5.42068	4.86289	4.99026
350	4.45452	6.43616	5.42443	4.85698	5.02935
351	4.42666	6.43775	5.41307	4.81741	4.97006
352	4.38207	6.22011	5.40519	4.80285	4.92407
353	4.36256	6.36736	5.40625	4.8268	4.93382
354	4.41667	6.19033	5.33588	4.84779	4.94114
355	4.4833	6.23805	5.3776	4.88054	4.9264
356	4.56359	6.48287	5.45502	4.86373	4.90072
357	4.53605	6.49276	5.44164	4.85632	4.88099
358	4.50806	6.29447	5.43706	4.83342	4.86771
359	4.51805	6.30535	5.45495	4.80532	4.86951
360	4.48067	6.35793	5.51144	4.80118	4.95983
361	4.52815	6.28556	5.53115	4.80915	4.99498
362	4.49633	6.21219	5.57859	4.82016	4.9795
363	4.535	6.26951	5.61444	4.87448	4.98484
364	4.47204	6.27646	5.54797	4.90825	5.01227
365	4.48492	6.42488	5.52351	4.92589	5.02916
366	4.50937	6.43136	5.48034	4.97049	5.05141
367	4.51216	6.52763	5.43041	4.91185	5.10273
368	4.49339	6.52375	5.41927	4.96432	5.09512
369	4.44264	6.37107	5.37769	4.99567	5.04148
370	4.46127	6.48572	5.34838	4.92495	5.00265
371	4.47096	6.39794	5.33929	4.92512	4.97424
372	4.54665	6.44404	5.37008	4.79604	4.96889
373	4.61686	6.37291	5.39372	4.68776	4.93472
374	4.65816	6.04532	5.42093	4.71544	4.90747
375	4.58143	6.45637	5.42525	4.71373	4.93469
376	4.49313	6.37475	5.42895	4.70844	4.92294
377	4.44115	6.39094	5.4606	4.71176	4.93867
378	4.44218	6.13033	5.47915	4.68736	4.94118
379	4.43251	6.11394	5.43284	4.69451	4.94041
380	4.49036	6.42325	5.43497	4.70355	4.97755
381	4.51581	6.39967	5.41665	4.71403	4.95553
382	4.56602	6.0569	5.44919	4.73168	4.9706
383	4.56364	6.21484	5.49325	4.69953	4.95875
384	4.551	6.22272	5.48062	4.72413	4.94692
385	4.5148	6.06819	5.51464	4.82038	4.93859
386	4.47463	6.29667	5.55813	4.81797	4.94114
387	4.4864	6.31806	5.55423	4.84785	4.95714
388	4.48425	6.35984	5.53982	4.85956	4.98569
389	4.45409	6.30103	5.55151	4.81779	4.99052
390	4.46171	6.42975	5.51038	4.82881	5.02019
391	4.47906	6.32634	5.46864	4.81178	4.99889
392	4.51972	6.36736	5.47424	4.85498	5.04195
393	4.43463	6.13354	5.41722	4.81121	5.03741
394	4.39378	6.34635	5.39314	4.81794	5.00552
395	4.36899	6.26482	5.39545	4.918	4.95875
396	4.41394	6.32015	5.36598	4.91762	4.95428
397	4.48427	6.41664	5.36157	4.91914	4.92651
398	4.46444	6.35984	5.34612	4.96375	4.90934
399	4.50124	6.41497	5.40112	4.83679	4.86391
400	4.43897	6.31806	5.37663	4.81275	4.86055
401	4.51013	6.18752	5.39089	4.81199	4.8516
402	4.54486	6.41162	5.37313	4.7661	4.8323
403	4.58964	6.41497	5.41297	4.80362	4.88362
404	4.55486	6.49831	5.45889	4.77843	4.90405
405	4.52753	6.36922	5.4698	4.75764	4.89369
406	4.55957	6.35218	5.51374	4.72419	4.91263
407	4.50154	6.29885	5.53116	4.71434	4.91537
408	4.48678	6.12057	5.53914	4.72111	4.94963
409	4.39538	6.02938	5.56217	4.76959	4.98209
410	4.47302	6.30103	5.60228	4.7818	4.99018
411	4.40586	6.3075	5.6114	4.75214	5.04922
412	4.52466	6.3032	5.54415	4.7238	5.03018
413	4.51414	6.35411	5.50568	4.66937	5.04584
414	4.52762	6.22272	5.51148	4.65339	5.07402
415	4.47719	6.02938	5.49668	4.71098	5.09275
416	4.44688	6.27184	5.47509	4.82545	5.06781
417	4.54158	6.38739	5.45625	4.88593	5.03186
418	4.60812	6.36361	5.40899	4.85819	5.03663
419	4.57325	6.34242	5.3958	4.84767	5.05354
420	4.54501	6.19312	5.4324	4.79192	4.9799
421	4.53878	6.13672	5.44462	4.78453	4.97238
422	4.51396	6.35984	5.41807	4.82747	4.9519
423	4.50256	6.4624	5.39141	4.826	4.93525
424	4.51511	6.26245	5.4416	4.78944	4.91835
425	4.5236	6.39445	5.47485	4.7703	4.92185
426	4.47582	6.20412	5.50624	4.77322	4.93348
427	4.4781	6.32838	5.51071	4.78639	4.92444
428	4.47597	6.25527	5.51561	4.79564	4.91644
429	4.49618	6.4609	5.51598	4.81403	4.96375
430	4.45863	6.39013	5.51813	4.84512	4.97764
431	4.49189	6.41912	5.49362	4.82979	4.99969
432	4.51114	6.31224	5.45492	4.85415	4.99656
433	4.49425	6.26404	5.4209	4.87473	4.99569
434	4.4539	6.26515	5.41509	4.85032	5.00265
435	6.47983	6.23339	5.40826	4.85563	4.96384
The carbohydrate metabolites contents in stem of 435 unrelated individuals in P. tomentosa were presented as mean values ± SD (g/L cell wall residues).

## Sheet: Dataset S8
Dataset S8. Gene expression data from mature xylem used forexpression quantitative trait nucleotide (eQTN) mapping in our analysis.
Individual ID	Ptom.001G.00808	Ptom.001G.01316	Ptom.001G.01317	Ptom.001G.01477	Ptom.001G.01689	Ptom.001G.02128	Ptom.001G.02974	Ptom.001G.03653	Ptom.001G.03728	Ptom.001G.03803	Ptom.001G.03811	Ptom.002G.01718	Ptom.003G.01202	Ptom.004G.00824	Ptom.004G.01377	Ptom.004G.02000	Ptom.005G.00239	Ptom.005G.01032	Ptom.005G.02594	Ptom.007G.00322	Ptom.007G.00793	Ptom.008G.00538	Ptom.008G.01502	Ptom.008G.01547	Ptom.008G.01564	Ptom.009G.00386	Ptom.009G.00474	Ptom.009G.00561	Ptom.012G.00154	Ptom.012G.00519	Ptom.014G.00124	Ptom.015G.00836	Ptom.015G.00878	Ptom.016G.00361	Ptom.016G.00622	Ptom.017G.00439	Ptom.019G.00093
1	1.8969	1.5976	0.7477	8.7653	18.9293	0.4198	0.2254	1.9964	15.0103	29.4554	0.1304	0.9295	8.6162	0.0911	19.4341	3.0885	0.5332	1.62755	5.1463	0.1782	1.68362	1.2352	13.4624	0.4591	1.485	0.3827	36.2426	2.6706	6.6593	21.666	41.0139	0.5124	1.82115	0.8959	1.5979	2.0902	2.00884
2	0.969	1.0603	0.6439	13.0967	26.3138	0.3731	0	2.08527	18.1142	2.6527	0.1165	1.1642	8.6953	0	6.167	4.7794	0.7399	1.50137	5.424	0	1.30082	1.389	13.4915	0.5306	2.7163	0.358	48.5477	7.2577	12.4641	23.7552	36.9773	0.3677	1.87861	0.5835	1.8221	1.8084	1.9919
3	1.6563	1.2886	0.9565	7.9105	19.648	0.43	0.1343	2.0449	24.9964	27.0843	0	1.6926	7.9585	0.0737	7.1331	3.2348	0.7107	1.75732	7.1431	0.2171	1.7473	0.869	13.0638	0.5151	2.0595	0.6957	32.4732	2.9843	9.954	29.0026	38.2806	0.5207	1.9254	2.8683	4.3207	1.6871	2.04353
4	9.6563	4.4733	1.5242	111.037	30.556	0.4093	0	2.07664	45.3969	5.6851	0.8285	0.9456	9.8934	2.9525	6.158	12.1995	1.6563	1.51152	23.7073	9.0876	1.89643	3.7083	16.7369	20.0267	55.1985	6.9487	120.341	7.6725	22.2287	32.2674	125.27	2.129	2.25084	2.2311	3.0252	2.0256	2.22865
5	0.1965	1.6789	1.3982	27.0636	36.0177	0.6558	0.1848	1.98472	25.8497	3.3636	0.9846	1.2529	11.9683	0.0329	2.9649	3.2716	2.0742	1.82785	13.3629	0	1.40567	0.9	10.7606	2.2448	2.969	0.209866	45.4191	6.0226	20.7881	40.7038	47.4827	0.2581	2.1972	7.0572	1.943	4.6727	1.96567
6	0.8969	0.8933	0.5632	39.225	27.3028	0.3401	0	1.95104	14.9207	3.0618	0.1649	0.2046	10.8545	2.4865	4.4359	1.7473	1.9261	1.81492	11.5789	0	1.25645	0	13.0652	1.5459	3.4918	0.2121	44.0348	4.1114	15.1204	29.0334	40.616	0	2.06697	4.0965	2.6751	2.8703	1.93028
7	0.1889	2.4746	0.711	5.6077	29.8247	0.4382	0	2.05149	11.1552	4.5932	0	0.6934	6.9991	0.1248	12.1168	2.6859	0.9281	1.61249	7.8388	0.3158	1.48896	0.8026	12.4859	1.5312	4.2664	0.837	28.1282	2.7738	6.7085	23.8786	38.0367	0.5927	1.77701	1.3808	2.8374	2.1126	1.94653
8	5.8715	1.2626	0.5027	17.1036	31.0102	0.2788	0.0632	1.93123	13.5692	6.8951	0.0484	0.5001	12.3606	1.3872	3.7986	2.9978	1.5722	1.87113	9.7877	0.0506	1.53303	0.5963	10.6514	0.4452	1.593	0.1718	44.9646	4.669	14.2278	39.4444	33.447	0.7066	2.03628	5.7214	3.4209	2.1156	1.89273
9	4.3156	1.168	0.8615	11.8645	30.5196	0.3708	0.7572	2.14537	25.5532	8.1942	0	0.9141	8.3912	0.0313	10.7288	2.9517	0.5882	1.67409	8.0576	0.0931	1.47934	2.5856	7.12	0.8246	2.9577	0.4001	30.6201	3.5181	11.379	26.3057	51.8338	0.8165	1.79555	1.779	4.6336	1.763	1.82256
10	3.7521	1.865	0.5754	7.4334	29.7939	0.5469	0.0734	2.1117	18.0984	6.7274	0.0566	1.0629	7.6464	0	6.6385	1.6876	0.6011	1.59255	7.4682	0.0593	1.26508	1.4115	13.6535	0.6971	2.6543	0.1984	42.5711	3.5943	9.5998	22.8791	31.7873	0.0507	1.81511	2.2588	4.8973	2.2137	1.96366
11	3.1885	2.376	0.9536	35.9584	29.0281	0.4546	0	2.06294	19.1408	5.5618	0	2.8225	9.2794	0.0323	2.6311	5.8818	1.3839	1.56457	18.0487	0	1.56185	1.1706	12.4573	2.3747	4.4809	0.6175	59.7436	5.2755	23.164	23.9979	79.9446	0.833	2.10312	2.2535	5.0374	2.5529	2.09271
12	3.1188	1.6016	0.8971	4.3529	12.6565	0.3658	0.9581	1.96053	11.0941	18.0996	0.0564	1.2271	5.188	1.7201	14.3565	1.8621	0.482	1.17786	3.4569	0.2336	1.34815	2.659	7.9687	0.4454	1.9046	0.4532	27.9816	2.2051	4.8923	21.6477	28.9816	0.4673	1.54379	0.3372	3.9121	3.2252	1.816
13	2.9386	1.963	0.7241	5.3804	10.2971	0.3992	0.3157	1.8768	6.6185	13.7319	0.2058	0.5226	4.7734	2.8195	6.1519	1.0495	1.2276	1.50332	4.54	0.2564	1.39445	0.5524	8.4261	0.1877	0.5987	0.619	25.4271	2.0658	4.5071	19.9584	23.9744	0.518	1.66038	0.885	6.5341	2.4311	1.72372
14	2.625	2.0467	1.0199	25.8853	39.0927	0.6046	0	1.81074	16.221	7.2274	0.0827	1.4058	14.5677	1.86	3.8357	4.3783	1.7519	1.87271	15.2432	0.0439	1.43154	0.7514	13.8555	1.0317	2.8213	0.1472	55.5664	3.3538	13.2587	32.7493	53.016	0.1876	2.11177	7.7843	1.9309	2.9705	2.05037
15	2.0614	1.2791	1.0124	26.3344	28.09	0.2478	0	2.00103	27.948	4.6486	0	1.0097	10.0477	0.157	6.2103	3.8253	1.505	1.73642	12.8009	0	1.29466	1.2696	10.684	1.5473	2.7146	0.3301	45.1922	4.7164	21.7026	32.7514	56.0636	0.7545	2.14643	4.6798	5.3648	1.6023	1.96199
16	1.727	1.7351	0.7623	4.8488	16.8134	1.3573	0.0628	1.99626	10.3594	11.2702	0.0497	0.6872	5.4547	0.0338	8.685	3.3395	0.9322	1.47702	4.7587	0.0502	1.49408	1.9219	9.0208	0.1906	1.8398	0.6045	26.4625	1.9865	6.3514	26.1888	39.1483	0.5721	1.66661	0.7811	2.916	2.1133	1.87142
17	1.4978	2.0353	1.3295	9.6435	34.5581	1.2373	0.0612	1.96687	18.5675	12.9346	0	1.2984	8.7973	0.0326	4.2861	4.1343	1.0398	1.66432	9.8786	0.1978	1.57295	0.9711	12.3054	1.0278	2.0651	0.4181	37.2934	3.0969	11.6347	31.8922	48.1831	0.467	2.05379	3.954	4.2753	3.1008	2.00585
18	1.0514	2.4446	1.0874	6.582	19.876	0.6631	0.5835	1.92146	19.0891	10.5638	0.0981	1.3393	7.0248	0.0353	5.7801	2.8395	1.4391	1.7006	9.0391	0.3659	1.621	1.3485	10.1223	0.776	1.9922	1.11	28.7549	3.373	8.7816	29.8801	46.8415	0.9566	1.90196	3.4321	4.8111	1.7902	1.844
19	1.0514	1.5028	0.7617	26.8181	37.6338	0.9347	0.0573	2.27468	32.1365	6.2962	0.0876	1.5096	6.4194	0.0309	7.3556	5.222	1.3693	1.52728	12.601	0.2294	1.27335	2.425	9.7245	1.1432	3.6246	0.5084	68.5054	5.1099	21.6587	21.5935	93.1277	0.7232	2.0793	3.512	4.1214	1.8527	2.16379
20	0.9656	1.456	0.5226	8.0929	11.2087	0.5038	0.6912	1.81763	7.9883	20.51	0.2574	0.7296	5.3638	0.9989	4.2231	1.2571	1.1484	1.51173	4.1958	0.0864	1.30149	0.7042	9.8636	0.315	1.591	0.5805	31.3564	3.2629	4.9965	22.7261	38.0365	0.5906	1.7139	0.3427	2.8654	3.258	1.89666
21	0.93432	2.9484	0.6056	6.0112	12.4389	0.5557	0.7435	1.84953	7.1453	46.382	0.8681	0.997	4.0747	0.4231	6.1293	1.4216	1.852	1.35622	3.7295	0.2575	1.51981	1.8107	8.5093	0.4209	2.0017	0.4319	32.3238	2.6834	4.5572	19.3345	36.7995	0.5926	1.64554	0.2532	3.9811	4.532	1.85178
22	0.449	1.4993	0.8068	3.8145	15.2381	0.7294	0.3493	1.99511	16.6616	6.7879	1.0755	0.6181	4.772	0.1119	7.624	1.6668	1.0022	1.50718	4.0601	0	1.23248	1.1701	7.9846	0.5901	2.1726	0.423	22.8267	4.4402	4.9934	22.4569	24.7948	0.536	1.60985	0.6047	7.513	1.6941	1.75267
23	0.892	1.7347	0.6697	5.7381	17.9503	0.2955	1.0505	2.0175	10.6521	9.9698	1.1577	0.9758	5.0556	0.189	13.0213	2.7406	0.9724	1.49982	7.3991	0.1403	1.35332	0.917	6.1649	0.5613	1.7078	0.1605	22.87	0.9358	6.0489	21.1418	35.7774	0.041	1.71609	1.2355	4.8499	2.4717	1.77356
24	0.892	1.4821	0.9026	24.249	34.0383	0.2558	0.0836	2.05954	12.9874	5.7527	3.6535	0.5176	9.8715	2.8894	3.4254	7.9037	1.8002	1.66295	12.9026	0	1.58634	1.1115	14.0794	0.6285	3.5185	0.2242	47.0529	3.0221	15.5175	21.1933	59.3069	0.3514	1.93239	1.5316	1.6717	3.958	2.06568
25	0.892	1.9252	0.6231	5.2034	8.692	0.1918	0.3735	1.79566	5.4779	38.1996	2.4573	0.5184	4.6804	0.598	5.5082	1.3637	1.0653	1.39491	3.2094	0	1.36168	0.9126	8.5299	0.3089	2.0926	0.4642	28.0237	2.7176	4.4	15.7092	25.7499	0.5186	1.52528	0.3213	2.7116	2.7785	1.85472
26	0.892	2.3627	1.0209	3.8015	13.3188	1.2327	0.3325	2.00969	10.3757	16.5975	0.0524	1.0548	4.9741	0.1442	11.0827	2.5711	0.7038	1.35219	3.1509	0.3741	1.32435	1.4614	8.5552	0.2364	1.9368	0.8753	26.6186	2.9384	4.9871	24.5049	25.551	0.5117	1.6157	0.1154	4.8077	1.554	1.9001
27	0.8506	1.1998	1.2478	12.9704	24.126	0.2222	0.2098	2.08031	28.4096	6.2145	0.055	0.8697	9.367	0	3.0123	3.9424	1.8184	1.67106	8.1731	0.2278	1.59094	1.1889	8.4059	0.7478	1.6108	0.1919	30.2055	4.2207	12.2437	35.0787	53.4477	0.3844	1.92821	3.6024	5.1471	1.3905	1.82563
28	0.8437	1.7974	1.2412	7.2307	27.0749	0.2579	0	2.03856	16.5914	16.2761	0.0643	1.0241	6.4981	0.0442	3.9214	2.284	4.265	1.69628	13.8614	0	1.71926	1.4311	9.0961	1.5393	1.2156	0.6201	29.9107	1.357	9.3898	34.8423	52.7058	0.5761	1.9097	5.3913	3.5346	0.6474	1.90538
29	0.8373	3.0794	1.9997	12.9579	26.4135	0.55	0.087	1.78084	20.7582	5.9796	0.4046	1.4691	16.8037	2.5318	16.1056	5.7844	3.4232	1.48611	5.0052	3.7118	1.72867	7.5655	22.9058	1.7233	4.0409	1.2488	39.8181	2.8494	8.468	25.1949	25.1796	0.3658	1.83155	1.7262	2.2768	1.5413	1.79081
30	0.8332	2.0774	0.714	14.2371	30.6124	0.2754	0.0639	2.07106	11.4152	9.8363	0.0949	0.7698	9.9623	0.1016	15.6093	3.4115	1.4896	1.71005	7.4338	0	1.06878	1.2271	9.861	0.8081	2.8145	0.2977	49.1945	5.8407	15.6234	27.9062	58.7337	0.5261	1.96046	3.0667	4.5679	1.4437	1.95404
31	0.6387	1.9411	1.2472	14.1205	38.8613	0.7963	0	1.90238	22.354	9.365	0.1727	1.7939	14.2224	0.0774	4.4918	6.2079	1.4605	1.87307	12.5161	0.3393	1.38249	0.9763	13.3175	1.3848	1.7459	0.676	44.9929	4.2944	14.9975	36.4319	61.5955	0.8373	2.18269	7.3187	4.4112	3.0002	2.03598
32	0.6311	1.9082	1.0825	12.7196	47.1332	1.3803	0.1168	1.98212	22.5197	39.7665	0.5126	1.0267	12.4668	0.032	15.7701	3.3967	4.9468	1.8372	8.6134	0.1423	1.73215	0.9864	10.3954	1.1806	1.4487	0.4841	41.624	2.6475	14.6266	26.8651	73.2585	0.2434	2.07758	9.0811	3.6083	1.5516	2.01201
33	0.5865	2.0138	1.1076	5.6973	31.2129	1.4283	0.1285	2.00882	15.4162	17.7151	0	2.0198	7.7933	0.2428	7.994	4.3813	6.8813	1.43691	5.8042	0.155	1.80587	1.583	8.9455	1.1156	3.3975	1.0088	24.0239	3.286	7.7865	27.4754	34.4866	0.8238	1.76711	0.8833	2.7581	1.825	1.88099
34	0.5669	0.9555	0.7238	7.1835	19.5263	0.6275	0.1001	2.13194	13.8524	31.7015	0.0382	1.0929	7.0891	0.0274	11.5958	3.429	0.3426	1.63317	3.5627	0.122	1.48285	0.8767	9.3409	0.433	0.5441	0.5468	34.1808	1.4726	5.7234	15.5858	54.3978	0.4531	1.76541	1.087	2.4774	1.4903	1.99214
35	0.5315	1.0705	1.1066	20.5006	33.1363	0.6491	0.0519	2.14134	24.9458	7.7739	0.0391	0.844	13.0811	0	3.7566	3.9324	1.5679	1.75564	16.9543	0.1683	1.33071	0.9135	9.9746	1.6654	1.1809	0.2439	50.5194	3.1199	23.5156	44.0432	69.526	0.3936	2.13152	5.1758	8.6245	0.589	2.09186
36	0.5126	2.1173	1.5708	14.3053	43.6604	0.4434	0.3502	1.87237	12.9417	11.2981	0.0457	1.4267	17.8407	0.5021	2.9291	2.4854	5.8312	2.0677	20.2161	0.1396	1.63371	1.3207	7.8106	0.8268	1.6772	0.4017	37.6527	1.4455	24.2208	29.3489	69.7216	0.2867	2.30508	16.0214	2.9953	7.4001	1.87424
37	0.5039	1.3702	0.7537	4.836	18.9537	0.5886	0.508	2.06648	9.5229	6.7342	0.0426	0.9346	4.5216	0	27.3229	1.9085	1.4734	1.53014	2.9334	0.0452	1.21236	0.727	7.7918	0.315	1.0165	0.5753	24.4259	1.9098	5.052	14.0879	32.9014	0.4688	1.65997	0.6657	3.6574	0.8032	1.78342
38	0.4556	2.5346	0.6487	6.8412	14.2578	0.3727	0.3903	1.83438	9.0246	8.7465	0.0505	0.3741	4.7092	1.4153	4.5624	1.7191	1.6114	1.53706	8.2788	0.106	1.52111	0.5126	8.0329	0.723	1.8471	0.4036	26.124	2.6476	5.0252	22.5887	29.4416	0.4974	1.79597	1.0304	4.4819	3.8241	1.77111
39	0.4454	1.0675	0.95	20.2563	34.3786	0.547	0	2.06749	18.4886	4.5736	0.1005	1.4323	11.1591	0.0362	5.3177	5.7618	1.8147	1.63169	12.0523	0.2698	1.35824	1.2223	10.0024	1.4658	1.56	0.8115	47.7997	3.7672	22.1723	35.4617	72.7236	0.3243	2.06802	2.6926	3.7917	0.147	2.03323
40	0.3838	2.7651	1.6424	18.7446	34.2088	1.2596	0.4876	2.21099	40.8221	20.3854	0.0753	0.6617	4.9383	0	14.2682	5.0302	1.4596	1.43917	10.347	0.1587	1.57095	8.9386	9.1025	2.8869	5.3299	1.5186	61.8262	6.222	11.5917	38.6415	64.3289	1.6148	2.00395	2.0195	2.1208	0.5513	2.15965
41	0.3827	1.4655	0.8331	5.198	20.1066	0.8958	0.3182	1.95726	14.8473	17.0103	0.093	0.7009	6.2916	0.043	9.842	2.9482	1.0297	1.44571	4.8264	0.2868	1.5311	1.8373	9.086	0.5477	1.1189	0.8137	22.3657	2.7504	5.3904	23.4089	47.1648	0.9101	1.75858	0.4671	4.3863	3.222	1.83169
42	0.3727	1.1778	0.7395	5.314	20.4395	1.1507	0	2.13602	15.3502	9.4357	0	1.1777	6.021	0.0518	13.8392	2.2608	0.5769	1.70037	3.7812	0.3176	1.26171	2.1538	12.9772	0.4254	1.6836	0.0654	35.1458	4.118	6.1813	12.9166	26.0994	0.2005	1.55094	0.4207	2.39	0.8863	1.96263
43	0.358	2.5419	1.5618	30.7335	51.1677	0.5748	0.2259	2.02341	21.7525	7.4861	0.0887	1.7269	15.3198	0.1233	5.7925	3.5571	4.9933	1.9291	12.2792	0.2739	1.26917	2.0984	11.2474	1.8599	2.5579	0.3495	45.9772	4.8435	27.5233	36.3045	48.4064	1.2952	2.18238	11.4269	2.5558	1.2524	2.03079
44	0.3393	2.5729	1.2317	10.2818	42.5699	0.5062	0	1.90328	25.713	9.901	0	1.6946	9.1381	0.5079	9.707	2.2464	1.7947	1.79295	13.0472	0.4073	1.33021	1.7205	9.0373	1.6581	1.4332	0.4492	41.9879	2.5019	11.0172	15.5213	45.9318	0.5601	1.90761	4.6836	3.973	5.16	1.93454
45	0.3119	1.7191	0.8586	16.4367	24.7134	0.5007	0.1367	2.06478	16.539	7.2227	0	1.1661	10.2969	0	5.5965	4.3179	2.3982	1.6299	7.8512	0.2149	1.00722	0.8597	10.1814	1.1846	0.7158	0.5497	56.5572	3.7093	16.3458	24.5892	51.8585	0.5705	2.04771	4.0961	3.4831	1.8214	2.04516
46	0.3119	1.5916	1.3876	15.5159	52.8864	0.4725	0.0937	2.06631	24.0609	15.2316	0.0717	2.0175	16.7985	0	4.7286	3.314	2.8226	1.95772	16.3612	0.0765	1.36592	0.7481	11.4301	1.4415	1.68	0.1901	45.9402	3.461	16.3686	24.5833	84.8992	0.4529	2.29851	10.8051	3.4903	3.3005	2.08098
47	0.2973	2.5014	0.5566	6.6101	17.064	0.411	0.4406	2.02661	11.5602	14.949	0	0.4198	5.5402	0.0776	14.4652	2.4805	0.816	1.50329	3.3715	0.4741	1.30891	2.289	7.1424	0.2574	0.9908	1.1477	30.0431	3.1445	4.2454	14.5926	39.6091	0.7578	1.47182	0.3479	3.0888	2.6824	1.84176
48	0.2959	2.5573	1.1619	9.5445	37.7715	0.613	0	1.99431	17.9704	10.5712	0.1087	1.3848	12.484	0.0499	6.56	2.6314	1.3138	1.81801	9.1283	0.414	1.40374	1.2712	10.2945	0.8681	0.9989	0.5688	36.0468	2.352	11.8162	18.5164	47.4588	0.7641	2.04789	5.978	5.0231	4.5858	1.96998
49	0.2885	2.598	1.3598	11.4418	21.848	0.6826	0.1554	1.96379	24.3915	22.4607	0.1423	1.5017	7.0159	0.1266	4.4839	3.0921	1.106	1.77893	9.3729	0.247	1.66387	0.9282	10.6793	1.0755	2.8038	0.4792	39.2355	3.9782	11.6081	35.5581	44.5856	0.5993	1.95845	5.0448	4.6311	2.5708	1.99586
50	0.2698	2.6792	1.2563	8.8186	13.4468	0.5621	0	2.03951	15.0182	20.6848	0.155	0.6392	6.8371	0.1503	16.697	2.2469	0.8441	1.47923	3.9849	0.1114	1.39294	4.1215	11.3365	1.1577	3.5193	0.9892	33.8458	3.3066	5.8453	30.611	41.8247	1.1019	1.67405	0.4985	1.8023	2.1025	1.97547
51	0.2698	2.2911	1.0826	5.1902	12.5509	0.6522	0.4198	2.0023	13.7071	13.3653	0.0472	0.5721	5.0339	0.0648	10.5305	2.639	1.0042	1.28671	3.5991	0.0479	1.37158	1.5116	8.9307	0.3058	1.7763	1.3626	23.2752	3.0435	5.4643	21.4227	27.3072	1.719	1.56056	0.2303	2.5132	2.3358	1.88326
52	0.2581	2.3064	1.1299	11.7812	16.0584	0.6798	0.0668	2.05747	23.5283	34.872	0	0.8027	7.1042	0	14.9403	1.7404	0.853	1.52613	4.1316	0.2172	1.30101	2.8449	13.7658	1.0258	2.0815	1.1109	39.9251	4.37	7.2531	22.341	39.274	0.9886	1.65865	0.3529	3.6168	2.2559	2.09261
53	0.2269	2.5176	1.3258	18.3133	30.73	0.7059	0.2348	1.94207	29.8335	7.0661	0.0873	0.3681	8.9521	1.179	13.0343	7.785	2.4918	1.48378	12.8576	2.1625	1.57922	4.533	18.1203	1.1558	1.515	0.8677	76.135	5.7257	11.159	24.8499	56.8758	0.4073	2.03553	3.4327	3.5858	1.3054	2.03223
54	0.2269	2.4476	0.972	3.5402	13.7956	0.7655	0.4923	1.97593	8.5597	15.3237	0.0861	0.7057	4.8384	0.0298	17.9496	2.3594	0.5373	1.3748	3.0659	0.0437	1.32378	1.0895	7.6153	0.1953	1.8973	0.9032	23.214	2.6743	4.6903	23.2288	27.2698	1.1466	1.57903	0.3607	2.0347	1.6745	1.85804
55	0.2241	1.5368	0.6481	6.1828	14.5234	0.2472	0.2261	1.92123	14.7143	15.3686	0.1741	0.8255	5.8434	5.1223	4.6601	2.2145	1.1551	1.52717	6.0428	0.1804	1.64088	1.4587	11.278	0.2537	1.5039	0.6185	30.8929	2.8199	6.5491	24.9515	35.3073	0.4342	1.68913	1.5846	5.1844	3.0792	1.86473
56	0.2223	2.6457	0.7293	5.0738	19.8254	0.3141	0.3367	1.84494	8.3779	17.713	0.107	1.0511	6.076	0.9287	6.1688	2.2626	1.9755	1.54014	6.7849	0.0449	1.46805	1.0211	9.0905	0.4744	1.889	0.1909	30.1155	2.6939	4.6603	25.5008	34.4375	0.4705	1.80422	1.1198	5.2054	4.3105	1.89599
57	0.2122	0.7896	11.7923	32.9415	0.1739	0.2812	114.074	1.26017	5.1868	0.2119	0.043	0	2.0339	9.6495	2.0869	0.0496	10.867	0.302396	1.9404	8.1526	1.69172	2.4429	0.9151	2.4925	9.8104	41.8526	3.7454	9.0335	22.4999	0.3764	17.9918	114.437	0.494433	0.5798	2.9118	2.0137	0.797136
58	0.1877	1.7434	1.4155	12.7725	26.4622	1.368	0.5337	2.12951	32.253	10.1688	0.0675	0.3256	3.8093	0.0471	9.3796	2.9961	1.0042	1.31539	10.1377	0.5688	1.37959	2.9899	7.3692	1.4387	3.9328	1.6173	42.1965	3.8748	7.7614	32.2801	68.3281	2.0453	2.03484	1.1483	2.1349	1.193	1.97135
59	0.1741	1.9606	0.8661	12.1364	40.5271	1.0184	0.1899	1.99193	18.7328	5.4361	0	0.7532	10.9589	0	11.3212	5.1039	1.432	1.64428	7.7271	0.2309	1.3767	1.4152	11.7812	0.7492	3.2298	0.8321	46.0175	4.7673	12.5145	25.9737	95.8924	0.7896	1.99841	1.6129	5.0768	1.6261	2.07001
60	0.1726	0.9497	0.9926	10.3594	21.0366	0.3128	1.2748	1.90569	14.2461	5.1046	0	0.4851	8.3374	1.8929	3.9817	2.0376	2.1446	1.70749	9.7721	0	1.62551	0.8252	6.378	0.5669	1.9232	0.19	30.0445	3.3234	10.8488	39.6906	32.1976	0.3849	1.90384	4.5055	2.8934	3.2455	1.7558
61	0.1571	1.3059	1.5887	6.9813	19.6644	0.5814	0.1549	1.97515	16.4834	5.2019	0.0588	1.2245	6.5766	0	7.3016	1.971	0.6279	1.42684	5.2013	0.1259	1.38492	0.7469	7.3637	0.4556	2.1317	0.6289	24.8163	2.4832	7.4314	26.3988	37.2717	0.9122	1.76355	1.1999	5.6535	2.5423	1.84972
62	0.1571	1.085	0.4342	9.7567	25.4024	0.3896	0.4163	1.80095	7.6444	36.0617	0.0399	0.4399	7.6136	0.5054	7.5497	2.4268	1.5635	1.54867	4.443	0	1.32887	0.675	12.0752	0.3727	2.7547	0.284	34.3956	2.7345	6.2857	23.5079	42.8165	0.1813	1.722	0.862	2.4754	2.2294	2.02377
63	0.1571	1.1583	1.2162	22.8209	28.4105	0.7216	0	2.06528	21.7465	3.163	0.0523	1.6702	10.7691	0	3.4297	6.7575	0.7104	1.6403	11.861	0	1.4347	1.0578	11.9681	1.582	3.1984	0.459	53.5545	5.4799	17.8	25.3306	75.2937	0.2358	2.06763	2.1221	4.5557	3.3149	2.07393
64	0.1571	2.4548	1.0629	7.5684	31.4452	0.609	0.2587	2.04321	17.9721	68.0839	0	2.1093	8.8036	0.0696	13.3565	2.8529	1.5952	1.93576	7.9727	0.2615	1.35613	2.5619	10.7353	0.8506	1.3512	0.6169	43.894	3.0759	8.9512	18.5141	55.9759	0.985	1.91572	5.1254	2.2818	1.3657	1.9744
65	0.1374	1.3443	0.8317	11.9359	28.2434	0.4482	0.2382	2.05374	16.0768	6.9103	0.1204	0.4594	10.0178	0.0425	3.7747	2.7829	1.952	1.71006	7.7084	0.0646	1.41449	1.4046	9.3635	0.5865	1.2373	0.2147	33.8466	3.3745	11.276	22.9688	39.6948	0.5481	1.90359	2.9979	2.6767	1.5326	1.93062
66	0.1374	1.455	0.6895	10.3315	23.2398	1.0096	0.4188	1.91985	18.3002	78.4485	0.0537	0.5775	9.4891	0.379	6.3172	3.0405	1.3281	1.57728	4.3092	0.1675	1.85602	0.8384	14.6076	0.5315	2.1662	0.5721	51.1267	3.7361	6.6376	27.8154	54.2748	0.2919	1.76425	1.0478	2.7244	3.992	2.01873
67	0.1374	2.1777	0.8851	5.3494	18.4556	0.2035	0.5912	1.74212	13.4169	4.8275	0.198	0.869	7.1193	4.9987	9.1213	2.2909	2.5987	1.27548	1.7729	0	1.29968	5.8486	6.9797	1.1211	0.7131	0.1776	39.2513	5.776	10.8071	25.4403	16.7185	0.594	1.4696	0.2499	5.9271	2.0601	2.23172
68	0.1374	1.5165	0.9981	14.6094	38.8107	0.7553	0	2.0493	28.0838	11.413	0	1.6505	11.2456	0.1075	3.6764	4.7928	0.9307	1.6897	8.5657	0.0538	1.61506	1.4002	15.264	1.0042	3.9816	0.3179	48.99	5.2006	11.2087	31.1486	45.6453	0.3221	1.96023	2.3351	3.1695	3.1796	2.0875
69	0.1374	2.0692	0.6878	12.8654	17.1513	1.1153	0.1307	2.05685	18.1765	40.522	0.05	0.5137	4.6944	0.1032	9.9927	5.1372	0.5527	1.25449	7.0936	0.2615	1.35305	1.1994	9.7134	1.432	3.0061	1.5752	55.5087	2.7567	6.2778	27.4481	72.1572	1.4395	1.8983	0.9159	4.2036	2.0533	2.14895
70	0.1374	2.794	0.8262	20.9003	30.1227	0.375	0.4696	2.07615	17.1767	8.3101	0.1567	1.2154	11.7036	0.107	2.9189	2.5572	2.9707	1.87649	13.2743	0.9747	1.60271	1.3015	6.6702	2.1446	2.4495	1.5023	38.5167	2.2135	19.617	25.4525	60.3949	0.6975	2.15678	5.1799	3.2406	4.1279	1.83354
71	0.1347	1.9052	0.7751	5.2287	20.8571	0.8253	0.4553	2.12188	11.241	5.4287	0	0.7911	4.7196	0.1047	15.378	1.8061	0.4828	1.4595	5.8715	0.1062	1.16975	3.4757	7.4274	0.6279	1.753	0.7983	25.0284	2.8691	5.9733	17.647	40.6178	0.4959	1.59136	0.5305	5.1546	1.7785	1.88983
72	0.1309	1.8488	0.5931	6.3695	21.9269	0.9971	0.1507	2.17961	13.747	11.115	0.1752	0.5901	5.8862	0.0403	13.6927	1.8221	0.5135	1.76871	4.3229	0	1.04678	1.9562	12.0253	1.5635	3.1608	0.7198	35.4713	3.6188	8.9212	18.5446	26.2587	0.7373	1.62803	0.9392	5.1855	1.9384	2.0909
73	0.1269	1.8537	1.2307	25.1408	38.1486	0.6822	0.0679	1.88778	21.2889	8.1513	0	1.7785	9.5002	0	4.9435	4.0561	2.3058	1.76902	11.9935	0.1619	1.23892	1.7368	9.4785	0.7104	1.243	0.4609	54.751	4.4861	19.1795	24.3882	56.7808	0.8101	2.17855	5.7722	2.8731	2.0342	2.0385
74	0.1269	1.7885	1.0214	6.3461	15.8513	0.6133	0.4841	1.96813	15.5878	23.7698	0	0.7228	3.5035	0.2261	13.5102	2.8332	1.2282	1.36736	4.9633	0.1685	1.33064	1.6335	7.9886	1.2154	1.9393	0.5245	24.8123	2.1073	5.0487	21.1788	50.0112	0.9225	1.70174	0.3124	3.7267	1.6821	1.94422
75	0.1269	0.6659	0.8112	11.4942	18.1372	0.2653	0.3544	1.98311	12.8732	14.9272	0.1073	0.8574	6.3495	0	26.7494	3.9	0.4974	1.45459	4.1292	0.1734	1.37158	1.2496	7.5318	0.7911	1.9526	0.7644	33.9045	2.5157	6.589	32.305	74.9983	0.3904	1.75636	0.3821	2.0732	2.0123	1.84488
76	0.1269	1.6655	0.5536	19.1516	25.3384	0.1325	0.0701	1.95377	7.9901	5.0993	0	0.6912	7.9068	0.6006	3.4602	5.6314	1.3411	1.55911	9.0329	0.1689	1.21813	0.3679	13.9715	0.5297	2.1477	0.6711	57.515	5.2375	11.0288	19.8628	25.6216	0.4411	1.97752	1.0215	3.0182	2.7568	2.05954
77	0.106	0.8648	0.6928	17.0813	25.8169	0.4965	0.1314	2.0851	21.4584	6.6087	0.0501	1.1075	8.8959	0.0703	3.3896	1.9963	2.3565	1.69172	12.6793	0.1066	1.25461	1.2212	8.3971	1.2242	2.694	0.357	41.3792	2.745	18.3745	25.8512	50.5552	0.5477	2.01991	4.8797	2.349	2.6978	1.98493
78	0.106	1.4907	0.3962	7.9895	14.8698	0.7424	0.4727	2.08999	18.973	47.3586	0.0308	0.5889	5.8851	0.107	20.1636	2.4499	0.3848	1.40435	3.9216	0.3197	1.30121	2.5265	9.7791	0.4021	1.9485	0.3764	33.1373	3.3095	6.2575	18.976	58.6731	0.2453	1.53503	0.4194	3.8194	1.4798	2.00771
79	0.0969	1.2242	1.3739	12.7145	26.5212	0.4136	0.1273	2.03595	31.909	7.313	0.0511	0.9959	7.6977	0.138	7.9049	3.4039	0.8329	1.62838	9.9062	0.0527	1.8614	2.9404	12.5935	1.0826	1.7818	0.2198	31.1352	4.6578	10.2116	29.9521	61.1036	0.3084	1.96515	1.7353	2.8844	2.2248	1.83458
80	0.0873	2.6884	0.8663	5.1351	16.0851	0.0562	0.269	1.84801	10.2827	9.4415	0.0685	0.5122	4.3994	3.1267	4.7213	1.0904	1.4274	1.61914	4.693	0.072	1.41073	0.6184	9.3232	0.4012	1.1699	0.3648	25.4329	2.3913	5.3744	21.9739	23.3585	0.3119	1.74598	1.285	3.2857	4.9802	1.77377
81	0.0861	2.6283	1.3435	11.1271	50.5782	0.3183	0.2551	1.96846	27.4102	19.993	0	0.9885	10.8404	0	5.5853	1.6633	2.6742	1.81252	14.2386	0	1.54725	0.9781	9.9748	1.3857	1.8066	0.1307	35.4206	2.3409	12.1034	29.1246	42.5673	0.4918	2.12183	7.9083	2.4935	1.4711	1.94943
82	0.076	2.4565	0.9071	25.4535	24.2834	1.1048	0.6169	1.97683	25.5705	6.6771	0	0.9886	9.7549	0.5905	6.6983	5.1077	1.2032	1.7427	9.3778	0.2386	1.31384	1.68	11.0826	0.514	3.5943	0.5	51.3045	3.2594	16.1928	34.5382	58.8434	0.4753	2.10908	3.1522	1.7378	1.9552	1.98674
83	0.076	1.2059	1.1998	17.6876	21.4096	0.4189	0	1.9113	14.4006	3.8913	0.9201	0.5684	11.0206	3.1971	6.266	2.2021	1.3519	1.59254	8.5137	3.1188	1.37119	1.6787	11.9914	0.7727	1.6006	2.6546	54.8071	3.2724	13.829	28.8933	35.664	3.5944	1.91071	5.1845	2.7688	1.9544	1.89155
84	0.076	1.4724	1.2602	7.8023	27.6896	0.5023	0	2.06296	34.3984	15.7035	0.0331	1.728	6.3322	0.0676	5.7928	2.9434	0.7091	1.7118	7.7615	0.1347	1.68351	1.3648	12.6265	1.0459	2.2742	0.6858	38.494	5.1776	8.7806	27.8666	39.6717	0.8155	1.9095	1.8355	3.3333	2.1899	1.95261
85	0.076	1.957	0.7742	8.6146	19.7654	0.612	0.0826	1.93184	11.4181	13.156	0	0.7262	7.6263	1.423	6.7208	1.5037	1.4928	1.53246	5.0836	0.1309	1.58098	0.6903	12.9563	0.631	3.2329	0.2241	33.4403	2.7402	5.5665	22.7309	27.0846	0.4639	1.60946	0.7043	4.4817	1.9946	2.01019
86	0.076	1.213	0.6157	8.3899	12.9223	0.7645	0.0714	2.09367	12.3266	18.9466	0	1.0887	6.7939	0.0384	16.9701	3.0531	1.0628	1.51721	4.3055	0.0581	1.02235	2.148	11.6912	0.2116	1.8877	0.0969	54.0293	3.4926	6.4042	14.4847	42.9612	0.2467	1.6291	0.0722	3.3878	3.2999	2.07648
87	0.076	2.6283	0.5536	5.2287	23.2398	0.5814	0.3367	2.0023	24.0609	17.0103	0.0457	1.0548	9.7549	0.5905	4.4359	3.0885	1.852	1.35219	4.7587	0.3393	1.63371	0.9781	7.4274	0.5297	4.4809	0.1909	24.8163	3.7361	16.3686	21.4227	47.1648	0.833	1.66661	4.0965	5.3631	4.532	2.00884
88	0.076	2.4565	0.6928	6.3695	18.4556	0.3896	114.074	2.05747	11.5602	9.4357	0.0426	0.8697	11.0206	3.1971	12.1168	4.7794	1.0022	1.67106	9.8786	0.1423	1.21236	1.68	12.0253	1.2242	1.9046	41.8526	34.3956	5.776	4.2454	22.341	26.0994	0.4673	2.05379	1.3808	2.6413	1.6941	1.9919
89	0.076	1.2059	0.3962	25.1408	38.8107	0.7216	0.5337	1.94207	17.9704	7.4861	0.0505	1.0241	6.3322	0.0676	3.7986	3.2348	0.9724	1.69628	9.0391	0.155	1.52111	1.6787	9.4785	0.4021	0.5987	1.6173	53.5545	5.2006	11.8162	24.8499	48.4064	0.518	1.90196	5.7214	1.0515	2.4717	2.04353
90	0.076	1.4724	1.3739	6.3461	17.1513	0.609	0.1899	1.97593	24.3915	9.901	0.1005	1.4691	7.6263	1.423	10.7288	12.1995	1.8002	1.48611	12.601	0.122	1.35824	1.3648	7.9886	1.0826	2.8213	0.8321	43.894	2.7567	11.6081	23.2288	45.9318	0.1876	2.0793	1.779	3.1895	3.958	2.22865
91	0.076	1.957	0.8663	11.4942	30.1227	0.4482	1.2748	1.92123	15.0182	7.2227	0.0753	0.7698	6.7939	0.0384	6.6385	3.2716	1.0653	1.71005	4.1958	0.1683	1.57095	0.6903	7.5318	0.4012	2.7146	0.19	33.8466	2.2135	5.8453	24.9515	51.8585	0.7545	1.7139	2.2588	2.2941	2.7785	1.96567
92	0.076	2.0353	0.7617	26.8181	12.4389	0.5557	1.0505	2.0175	5.4779	38.1996	0.055	1.2529	13.0811	0	7.994	4.3813	3.4232	1.48611	12.5161	0.3158	1.48896	0.9711	10.684	1.5473	1.7459	0.6175	25.4271	2.0658	11.379	23.9979	51.8338	0.5207	1.9254	0.8959	2.8316	4.6727	2.00884
93	0.0735	2.4446	0.5226	8.0929	15.2381	0.7294	0.0836	2.05954	10.3757	16.5975	0.0643	0.2046	17.8407	0.5021	11.5958	3.429	1.4896	1.71005	8.6134	0.0506	1.53303	1.3485	9.0208	0.1906	1.4487	0.4532	55.5664	3.3538	9.5998	21.6477	31.7873	2.129	2.25084	0.5835	4.7515	2.8703	1.9919
94	0.0735	1.5028	0.6056	6.0112	17.9503	0.2955	0.3735	1.79566	28.4096	6.2145	0.4046	0.6934	4.5216	0	3.7566	3.9324	1.4605	1.87307	5.8042	0.0931	1.47934	2.425	12.3054	1.0278	3.3975	0.619	45.1922	4.7164	23.164	19.9584	79.9446	0.2581	2.1972	2.8683	3.1183	2.1126	2.04353
95	0.0735	1.456	0.8068	3.8145	34.0383	0.2558	0.3325	2.00969	16.5914	16.2761	0.0949	0.5001	4.7092	1.4153	2.9291	2.4854	4.9468	1.8372	3.5627	0.0593	1.26508	0.7042	10.1223	0.776	0.5441	0.1472	26.4625	1.9865	4.8923	32.7493	28.9816	0	2.06697	2.2311	1.2845	2.1156	2.22865
96	0.0735	2.9484	0.6697	5.7381	8.692	0.1918	0.2098	2.08031	20.7582	5.9796	0	0.9141	11.1591	0.0362	27.3229	1.9085	6.8813	1.43691	16.9543	0	1.56185	1.8107	9.7245	1.1432	1.1809	0.3301	37.2934	3.0969	4.5071	32.7514	23.9744	0.5927	1.77701	7.0572	3.1037	1.763	1.96567
97	0.065	1.4993	0.9026	24.249	13.3188	1.2327	0	2.03856	11.4152	9.8363	0	1.0629	4.9383	0	4.5624	1.7191	0.3426	1.63317	20.2161	0.2336	1.34815	1.1701	9.8636	0.315	1.6772	0.6045	28.7549	3.373	13.2587	26.1888	53.016	0.7066	2.03628	4.0965	4.3893	2.2137	1.93028
98	0.0613	1.7347	0.6231	5.2034	24.126	0.2222	0.087	1.78084	22.354	9.365	0	2.8225	6.2916	0.043	5.3177	5.7618	1.5679	1.75564	2.9334	0.2564	1.39445	0.917	8.5093	0.4209	1.0165	0.4181	68.5054	5.1099	21.7026	31.8922	56.0636	0.8165	1.79555	1.3808	4.5523	2.5529	1.94653
99	0.0613	1.4821	1.0209	3.8015	27.0749	0.2579	0.0639	2.07106	22.5197	39.7665	0.0382	1.2271	6.021	0.0518	14.2682	5.0302	5.8312	2.0677	8.2788	0.0439	1.43154	1.1115	7.9846	0.5901	1.8471	1.11	31.3564	3.2629	6.3514	29.8801	39.1483	0.0507	1.81511	5.7214	4.0782	3.2252	1.89273
100	0.0613	1.9252	1.2478	12.9704	26.4135	0.55	0	1.90238	15.4162	17.7151	0.0391	0.5226	15.3198	0.1233	9.842	2.9482	1.4734	1.53014	12.0523	0	1.29466	0.9126	6.1649	0.5613	1.56	0.5084	32.3238	2.6834	11.6347	21.5935	48.1831	0.833	2.10312	1.779	5.1885	2.4311	1.82256
101	0.0613	2.3627	1.2412	7.2307	30.6124	0.2754	0.1168	1.98212	13.8524	31.7015	0.0457	1.4058	9.1381	0.5079	13.8392	2.2608	1.6114	1.53706	10.347	0.0502	1.49408	1.4614	14.0794	0.6285	5.3299	0.5805	22.8267	4.4402	8.7816	22.7261	46.8415	0.4673	1.54379	2.2588	1.1846	2.9705	1.96366
102	0.0581	1.1998	1.9997	12.9579	38.8613	0.7963	0.1285	2.00882	24.9458	7.7739	0.0426	1.0097	10.2969	0	5.7925	3.5571	1.8147	1.63169	4.8264	0.1978	1.57295	1.1889	8.5299	0.3089	1.1189	0.4319	22.87	0.9358	21.6587	19.3345	93.1277	0.518	1.66038	2.2535	7.1196	1.6023	2.09271
103	0.0562	1.7974	0.714	14.2371	47.1332	1.3803	0.1001	2.13194	12.9417	11.2981	0.0505	0.6872	16.7985	0	9.707	2.2464	1.4596	1.43917	3.7812	0.3659	1.621	1.4311	8.5552	0.2364	1.6836	0.423	47.0529	3.0221	4.9965	22.4569	38.0365	0.1876	2.11177	0.3372	2.3692	2.1133	1.816
104	0.0562	3.0794	1.2472	14.1205	31.2129	1.4283	0.0519	2.14134	9.5229	6.7342	0.1005	1.2984	5.5402	0.0776	5.5965	4.3179	1.0297	1.44571	12.2792	0.2294	1.27335	7.5655	8.4059	0.7478	2.5579	0.1605	28.0237	2.7176	4.5572	21.1418	36.7995	0.7545	2.14643	0.885	6.2599	3.1008	1.72372
105	0.0561	2.0774	1.0825	12.7196	19.5263	0.6275	0.3502	1.87237	9.0246	8.7465	0.0753	1.3393	12.484	0.0499	4.7286	3.314	0.5769	1.70037	13.0472	0.0864	1.30149	1.2271	9.0961	1.5393	1.4332	0.2242	26.6186	2.9384	4.9934	21.1933	24.7948	0.5721	1.66661	7.7843	2.2164	1.7902	2.05037
106	0.0524	1.9411	1.1076	5.6973	33.1363	0.6491	0.508	2.06648	18.4886	4.5736	0.093	1.5096	7.0159	0.1266	14.4652	2.4805	4.9933	1.9291	7.8512	0.2575	1.51981	0.9763	22.9058	1.7233	0.7158	0.4642	30.2055	4.2207	6.0489	15.7092	35.7774	0.467	2.05379	4.6798	1.5626	1.8527	1.96199
107	0.0524	1.9082	0.7238	7.1835	43.6604	0.4434	0.3903	1.83438	40.8221	20.3854	0	0.7296	6.8371	0.1503	6.56	2.6314	1.7947	1.79295	16.3612	0	1.23248	0.9864	9.861	0.8081	1.68	0.8753	29.9107	1.357	15.5175	24.5049	59.3069	0.9566	1.90196	0.7811	8.3264	3.258	1.87142
108	0.0524	2.0138	1.1066	20.5006	18.9537	0.5886	0	2.06749	14.8473	17.0103	0.0887	0.997	5.0339	0.0648	4.4839	3.0921	2.3982	1.6299	3.3715	0.1403	1.35332	1.583	13.3175	1.3848	0.9908	0.1919	39.8181	2.8494	4.4	35.0787	25.7499	0.7232	2.0793	3.954	3.7638	4.532	2.00585
109	0.0458	0.9555	1.5708	14.3053	14.2578	0.3727	0.4876	2.21099	15.3502	9.4357	0	0.6181	7.1042	0	16.697	2.2469	2.8226	1.95772	9.1283	0	1.58634	0.8767	10.3954	1.1806	0.9989	0.6201	49.1945	5.8407	4.9871	34.8423	25.551	0.5906	1.7139	3.4321	0.8707	1.6941	1.844
110	0.0457	1.0705	0.7537	4.836	34.3786	0.547	0.3182	1.95726	21.7525	7.4861	0	0.9758	8.9521	1.179	10.5305	2.639	0.816	1.50329	9.3729	0	1.36168	0.9135	8.9455	1.1156	2.8038	1.2488	44.9929	4.2944	12.2437	25.1949	53.4477	0.5926	1.64554	3.512	0.5087	2.4717	2.16379
111	0.0452	2.1173	0.6487	6.8412	34.2088	1.2596	0	2.13602	25.713	9.901	0.0717	0.5176	4.8384	0.0298	14.9403	1.7404	1.3138	1.81801	3.9849	0.3741	1.32435	1.3207	9.3409	0.433	3.5193	0.2977	41.624	2.6475	9.3898	27.9062	52.7058	0.536	1.60985	0.3427	4.8155	3.958	1.89666
112	0.0436	1.3702	0.95	20.2563	20.1066	0.8958	0.2259	2.02341	16.539	7.2227	0	0.5184	5.8434	5.1223	13.0343	7.785	1.106	1.77893	3.5991	0.2278	1.59094	0.727	9.9746	1.6654	1.7763	0.676	24.0239	3.286	8.468	36.4319	25.1796	0.041	1.71609	0.2532	2.4948	2.7785	1.85178
113	0.0436	2.5346	1.6424	18.7446	20.4395	1.1507	0	1.90328	24.0609	15.2316	0.1087	1.0548	6.076	0.9287	17.9496	2.3594	0.8441	1.47923	4.1316	0	1.71926	0.5126	7.8106	0.8268	2.0815	0.4841	34.1808	1.4726	15.6234	26.8651	58.7337	0.3514	1.93239	0.6047	1.181	1.554	1.75267
114	0.0436	1.0675	0.8331	5.198	51.1677	0.5748	0.1367	2.06478	11.5602	14.949	0	0.8697	7.1266	9.6495	4.6601	2.2145	1.0042	1.28671	12.8576	3.7118	1.72867	1.2223	7.7918	0.315	1.515	1.0088	50.5194	3.1199	14.9975	27.4754	61.5955	0.5186	1.52528	1.2355	0.1079	1.3905	1.77356
115	0.0436	2.7651	0.7395	5.314	42.5699	0.5062	0.0937	2.06631	17.9704	10.5712	0	1.0241	3.8093	0.0471	6.1688	2.2626	0.853	1.52613	3.0659	0	1.06878	8.9386	8.0329	0.723	1.8973	0.5468	37.6527	1.4455	14.6266	15.5858	73.2585	0.5117	1.6157	1.5316	2.2948	0.6474	2.06568
116	0.0435	1.4655	1.5618	30.7335	24.7134	0.5007	0.4406	2.02661	24.3915	22.4607	0.0472	1.4691	10.9589	0	2.0869	0.0496	2.4918	1.48378	6.0428	0.3393	1.38249	1.8373	10.0024	1.4658	1.5039	0.2439	24.4259	1.9098	7.7865	44.0432	34.4866	0.3844	1.92821	0.3213	6.5725	1.5413	1.85472
117	0.0435	1.1778	1.2317	10.2818	52.8864	0.4725	0	1.99431	15.0182	20.6848	0	0.7698	8.3374	1.8929	9.3796	2.9961	0.5373	1.3748	6.7849	0.1423	1.73215	2.1538	9.1025	2.8869	1.889	0.4017	26.124	2.6476	5.7234	29.3489	54.3978	0.5761	1.9097	0.1154	6.9171	1.4437	1.9001
118	0.0435	2.5419	0.8586	16.4367	17.064	0.411	0.1554	1.96379	13.7071	13.3653	0.0873	1.7939	6.5766	0	11.3212	5.1039	1.1551	1.52717	1.9404	0.155	1.80587	2.0984	9.086	0.5477	9.8104	0.5753	47.7997	3.7672	23.5156	14.0879	69.526	0.3658	1.83155	3.6024	1.6941	3.0002	1.82563
119	0.0435	2.5729	1.3876	15.5159	37.7715	0.613	0	2.03951	23.5283	34.872	0.0861	1.0267	7.6136	0.5054	3.9817	2.0376	1.9755	1.54014	10.1377	0.122	1.48285	1.7205	12.9772	0.4254	3.9328	0.4036	61.8262	6.222	24.2208	22.5887	69.7216	0.5261	1.96046	5.3913	0.3356	1.5516	1.90538
120	0.0426	1.7191	0.5566	6.6101	21.848	0.6826	0.4198	2.0023	29.8335	7.0661	0.1741	2.0198	10.7691	0	7.3016	1.971	10.867	0.302396	7.7271	0.1683	1.33071	0.8597	11.2474	1.8599	3.2298	0.8115	22.3657	2.7504	5.052	35.4617	32.9014	0.8373	2.18269	1.7262	1.9879	1.825	1.79081
121	0.0423	1.5916	1.1619	9.5445	13.4468	0.5621	0.0668	2.05747	8.5597	15.3237	0	1.0929	8.8036	0.0696	7.5497	2.4268	1.0042	1.31539	9.7721	0.1396	1.63371	0.7481	9.0373	1.6581	1.9232	1.5186	35.1458	4.118	5.0252	38.6415	29.4416	0.2434	2.07758	3.0667	3.8035	1.4903	1.95404
122	0.0423	2.5014	1.3598	11.4418	12.5509	0.6522	0.2348	1.94207	14.7143	15.3686	0	0.844	10.0178	0.0425	3.4297	6.7575	1.432	1.64428	5.2013	0.0452	1.21236	2.289	10.1814	1.1846	2.1317	0.8137	45.9772	4.8435	22.1723	23.4089	72.7236	0.8238	1.76711	7.3187	12.4247	0.589	2.03598
123	0.0423	2.5573	1.2563	8.8186	16.0584	0.6798	0.4923	1.97593	8.3779	17.713	0.0675	1.4267	9.4891	0.379	13.3565	2.8529	2.1446	1.70749	4.443	0.106	1.52111	1.2712	11.4301	1.4415	2.7547	0.0654	41.9879	2.5019	11.5917	12.9166	64.3289	0.4531	1.76541	9.0811	0.6295	7.4001	2.01201
124	0.041	2.598	1.0826	5.1902	30.73	0.7059	0.2261	1.92123	5.1868	0.2119	0	0.9346	7.1193	4.9987	3.7747	2.7829	0.6279	1.42684	11.861	0.2698	1.35824	0.9282	7.1424	0.2574	3.1984	0.3495	56.5572	3.7093	5.3904	36.3045	47.1648	0.3936	2.13152	0.8833	1.401	0.8032	1.88099
125	0.041	2.6792	1.1299	11.7812	13.7956	0.7655	0.3367	1.84494	32.253	10.1688	0	0.3741	11.2456	0.1075	6.3172	3.0405	1.5635	1.54867	7.9727	0.1587	1.57095	4.1215	10.2945	0.8681	1.3512	0.4492	45.9402	3.461	6.1813	15.5213	26.0994	0.2867	2.30508	1.087	1.5475	3.8241	1.99214
126	0.041	2.2911	1.3258	18.3133	14.5234	0.2472	114.074	1.26017	18.7328	5.4361	0.0588	1.4323	4.6944	0.1032	9.1213	2.2909	0.7104	1.6403	7.7084	0.2868	1.5311	1.5116	10.6793	1.0755	1.2373	0.5497	30.0431	3.1445	27.5233	24.5892	48.4064	0.4688	1.65997	5.1758	0.8834	0.147	2.09186
127	0.041	2.3064	0.972	3.5402	19.8254	0.3141	0.5337	2.12951	14.2461	5.1046	0.0399	0.6617	11.7036	0.107	3.6764	4.7928	1.5952	1.93576	4.3092	0.3176	1.26171	2.8449	11.3365	1.1577	2.1662	0.1901	36.0468	2.352	11.0172	24.5833	45.9318	0.4974	1.79597	16.0214	8.2689	0.5513	1.87424
128	0.0391	2.5176	0.6481	6.1828	0.1739	0.2812	0.1899	1.99193	16.4834	5.2019	0.0523	0.7009	4.7196	0.1047	9.9927	5.1372	1.952	1.71006	1.7729	0.2739	1.26917	4.533	8.9307	0.3058	0.7131	1.1477	39.2355	3.9782	16.3458	14.5926	51.8585	0.3243	2.06802	0.6657	20.1258	3.222	1.78342
129	0.0391	2.4476	0.7293	5.0738	26.4622	1.368	1.2748	1.90569	7.6444	36.0617	0	1.1777	5.8862	0.0403	2.9189	2.5572	1.3281	1.57728	8.5657	0.4073	1.33021	1.0895	13.7658	1.0258	3.9816	0.5688	33.8458	3.3066	16.3686	18.5164	84.8992	1.6148	2.00395	1.0304	0.6263	0.8863	1.77111
130	0.0391	1.5368	11.7923	32.9415	40.5271	1.0184	0.1549	1.97515	21.7465	3.163	0.1204	1.7269	9.5002	0	15.378	1.8061	2.5987	1.27548	7.0936	0.2149	1.00722	1.4587	18.1203	1.1558	3.0061	0.4792	23.2752	3.0435	4.2454	35.5581	39.6091	0.9101	1.75858	2.6926	0.0513	1.2524	2.03323
131	0.0391	2.6457	1.4155	12.7725	21.0366	0.3128	0.4163	1.80095	17.9721	68.0839	0.0537	1.6946	3.5035	0.2261	13.6927	1.8221	0.9307	1.6897	13.2743	0.0765	1.36592	1.0211	7.6153	0.1953	2.4495	0.9892	39.9251	4.37	11.8162	30.611	47.4588	0.2005	1.55094	2.0195	108.382	5.16	2.15965
132	0.0391	0.7896	0.8661	12.1364	19.6644	0.5814	0	2.06528	16.0768	6.9103	0.198	1.1661	6.3495	0	4.9435	4.0561	0.5527	1.25449	5.8715	0.4741	1.30891	2.4429	11.278	0.2537	1.753	1.3626	76.135	5.7257	11.6081	21.4227	44.5856	1.2952	2.18238	0.4671	9.381	1.8214	1.83169
133	0.03656	1.7434	0.9926	10.3594	25.4024	0.3896	0.2587	2.04321	18.3002	78.4485	0	2.0175	7.9068	0.6006	13.5102	2.8332	2.9707	1.87649	4.3229	0.414	1.40374	2.9899	9.0905	0.4744	3.1608	1.1109	23.214	2.6743	5.8453	22.341	41.8247	0.5601	1.90761	0.4207	5.9354	3.3005	1.96263
134	0.0361	1.9606	1.5887	6.9813	28.4105	0.7216	0.2382	2.05374	13.4169	4.8275	0.05	0.4198	8.8959	0.0703	26.7494	3.9	0.4828	1.4595	11.9935	0.247	1.66387	1.4152	0.9151	2.4925	1.243	0.8677	30.8929	2.8199	5.4643	24.8499	27.3072	0.5705	2.04771	11.4269	0.011	2.6824	2.03079
135	0.0361	0.9497	0.4342	9.7567	31.4452	0.609	0.4188	1.91985	28.0838	11.413	0.1567	1.3848	5.8851	0.107	3.4602	5.6314	0.5135	1.76871	4.9633	0.1114	1.39294	0.8252	7.3692	1.4387	1.9393	0.9032	30.1155	2.6939	7.2531	23.2288	39.274	0.4529	2.29851	4.6836	0	4.5858	1.93454
136	0.0361	1.3059	1.2162	22.8209	28.2434	0.4482	0.5912	1.74212	18.1765	40.522	0	1.5017	7.6977	0.138	3.3896	1.9963	2.3058	1.76902	4.1292	0.0479	1.37158	0.7469	11.7812	0.7492	1.9526	0.6185	3.7454	9.0335	11.159	24.9515	56.8758	0.7578	1.47182	4.0961	9.4926	2.5708	2.04516
137	0.0361	1.085	1.0629	7.5684	23.2398	1.0096	0	2.0493	17.1767	8.3101	0.1752	0.6392	4.3994	3.1267	20.1636	2.4499	1.2282	1.36736	9.0329	0.2172	1.30101	0.675	6.378	0.5669	2.1477	0.1909	42.1965	3.8748	4.6903	25.5008	27.2698	0.7641	2.04789	10.8051	1.0882	2.1025	2.08098
138	0.03531	1.1583	0.8317	11.9359	18.4556	0.2035	0.1307	2.05685	11.241	5.4287	0	0.5721	10.8404	0	7.9049	3.4039	0.4974	1.45459	12.6793	2.1625	1.57922	1.0578	7.3637	0.4556	2.694	41.8526	46.0175	4.7673	6.5491	0.3764	35.3073	0.5993	1.95845	0.3479	5.7169	2.3358	1.84176
139	0.0353	2.4548	0.6895	10.3315	38.8107	0.7553	0.4696	2.07615	13.747	11.115	0	0.8027	9.7549	0.5905	4.7213	1.0904	1.3411	1.55911	3.9216	0.0437	1.32378	2.5619	12.0752	0.3727	1.9485	1.6173	30.0445	3.3234	4.6603	32.2801	34.4375	1.1019	1.67405	5.978	2.4649	2.2559	1.96998
140	0.0352	1.3443	0.8851	5.3494	17.1513	1.1153	0.4553	2.12188	21.2889	8.1513	0.1073	0.3681	11.0206	3.1971	5.5853	1.6633	2.3565	1.69172	9.9062	0.1804	1.64088	1.4046	11.9681	1.582	1.7818	0.8321	24.8163	2.4832	22.4999	25.9737	17.9918	1.719	1.56056	5.0448	9.8279	1.3054	1.99586
141	0.0352	1.455	0.9981	14.6094	30.1227	0.375	0.1507	2.17961	15.5878	23.7698	0	0.7057	6.3322	0.0676	6.6983	5.1077	0.3848	1.40435	4.693	0.0449	1.46805	0.8384	10.7353	0.8506	1.1699	0.19	34.3956	2.7345	7.7614	39.6906	68.3281	0.9886	1.65865	0.4985	2.5001	1.6745	1.97547
142	0.0352	2.1777	0.6878	12.8654	20.8571	0.8253	0.0679	1.88778	12.8732	14.9272	0.0501	0.8255	7.6263	1.423	6.266	2.2021	0.8329	1.62838	14.2386	8.1526	1.69172	5.8486	9.3635	0.5865	1.8066	0.6289	53.5545	5.4799	12.5145	26.3988	95.8924	0.4073	2.03553	0.2303	0.5097	3.0792	1.88326
143	0.0352	1.5165	0.8262	20.9003	21.9269	0.9971	0.4841	1.96813	7.9901	5.0993	0.0308	1.0511	6.7939	0.0384	5.7928	2.9434	1.4274	1.61914	9.3778	0.5688	1.37959	1.4002	14.6076	0.5315	3.5943	0.284	43.894	3.0759	10.8488	23.5079	32.1976	1.1466	1.57903	0.3529	6.9175	4.3105	2.09261
144	0.03406	2.0692	0.7751	5.2287	38.1486	0.6822	0.3544	1.98311	21.4584	6.6087	0.0511	0	8.6162	0.0911	6.7208	1.5037	2.6742	1.81252	8.5137	0.2309	1.3767	1.1994	6.9797	1.1211	1.6006	0.459	33.8466	3.3745	7.4314	25.3306	37.2717	0.4342	1.68913	3.4327	107.895	2.0137	2.03223
145	0.03281	2.794	0.5931	6.3695	15.8513	0.6133	0.0701	1.95377	18.973	47.3586	0.0685	0.3256	8.6953	0	16.9701	3.0531	1.2032	1.7427	7.7615	0	1.62551	1.3015	15.264	0.8437	2.2742	0.6169	51.1267	3.7361	6.2857	18.5141	42.8165	0.4705	1.80422	0.3607	1.6243	1.193	1.85804
146	0.0327	1.9052	1.2307	25.1408	18.1372	0.2653	0.1314	2.0851	31.909	7.313	0	0.7532	7.9585	0.0737	19.4341	3.0885	1.3519	1.59254	5.0836	0.1259	1.38492	3.4757	9.7134	0.6387	3.2329	0.2147	39.2513	5.776	17.8	22.9688	75.2937	114.437	0.494433	1.5846	0.5145	1.6261	1.86473
147	0.0327	1.8488	1.0214	6.3461	25.3384	0.1325	0.4727	2.08999	10.2827	9.4415	0	0.4851	9.8934	2.9525	6.167	4.7794	0.7091	1.7118	4.3055	0	1.32887	1.9562	6.6702	0.5039	1.8877	0.5721	48.99	5.2006	8.9512	27.8154	55.9759	2.0453	2.03484	1.1198	43.2226	3.2455	1.89599
148	0.0327	1.8537	0.8112	11.4942	25.8169	0.4965	0.1273	2.03595	27.4102	19.993	0.9201	1.2245	11.9683	0.0329	7.1331	3.2348	1.4928	1.53246	5.1463	0	1.4347	1.7368	7.4274	0.2581	1.485	0.1776	55.5087	2.7567	11.276	25.4403	39.6948	0.7896	1.99841	0.5798	3.2755	2.5423	0.797136
149	0.0327	1.7885	0.5536	19.1516	14.8698	0.7424	0.269	1.84801	25.5705	6.6771	0.0331	0.4399	10.8545	2.4865	6.158	12.1995	1.0628	1.51721	5.424	0.2615	1.35613	1.6335	12.0253	0.2269	2.7163	0.3179	38.5167	2.2135	6.6376	31.1486	54.2748	0.3849	1.90384	1.1483	0.9566	2.2294	1.97135
150	0.0326	0.6659	0.6928	17.0813	26.5212	0.4136	0.2551	1.96846	14.4006	3.8913	0	1.6702	6.9991	0.1248	2.9649	3.2716	0.5332	1.62755	7.1431	0.0646	1.41449	1.2496	9.4785	1.0514	2.0595	1.5752	25.0284	2.8691	10.8071	27.4481	16.7185	0.9122	1.76355	1.6129	0.1761	3.3149	2.07001
151	0.0326	1.6655	0.3962	7.9895	16.0851	0.0562	0.6169	1.97683	34.3984	15.7035	0	2.1093	12.3606	1.3872	4.4359	1.7473	0.7399	1.50137	23.7073	0.1675	1.85602	0.3679	7.9886	0.6311	55.1985	1.5023	35.4713	3.6188	11.2087	25.4525	45.6453	0.1813	1.722	4.5055	30.5524	1.3657	1.7558
152	0.0326	0.8648	1.3739	12.7145	50.5782	0.3183	0	1.9113	11.4181	13.156	0.1304	0.4594	8.3912	0.0313	12.1168	2.6859	0.7107	1.75732	13.3629	0	1.29968	1.2212	7.5318	0.3838	2.969	0.7983	54.751	4.4861	6.2778	17.647	72.1572	0.2358	2.06763	1.1999	9.0702	1.5326	1.84972
153	0.0326	1.4907	0.8663	5.1351	24.2834	1.1048	0	2.06296	12.3266	18.9466	0.1165	0.5775	7.6464	0	3.7986	2.9978	1.6563	1.51152	11.5789	0.0538	1.61506	2.5265	13.9715	0.5297	3.4918	0.7198	24.8123	2.1073	19.617	18.5446	60.3949	0.985	1.91572	0.862	9.4464	3.992	2.02377
154	0.0315	1.2242	1.3435	11.1271	21.4096	0.4189	0.0826	1.93184	15.0103	29.4554	0	0.869	9.2794	0.0323	10.7288	2.9517	2.0742	1.82785	7.8388	0.2615	1.35305	2.9404	8.3971	1.2242	4.2664	0.4609	33.9045	2.5157	5.9733	24.3882	40.6178	0.5481	1.90359	2.1221	19.5461	2.0601	2.07393
155	0.0313	2.6884	0.9071	25.4535	27.6896	0.5023	0.0714	2.09367	18.1142	2.6527	0.8285	1.6505	5.188	1.7201	6.6385	1.6876	1.9261	1.81492	9.7877	0.9747	1.60271	0.6184	9.7791	0.4021	1.593	0.5245	57.515	5.2375	8.9212	21.1788	26.2587	0.2919	1.76425	5.1254	0.1707	3.1796	1.9744
156	0.0313	2.6283	1.1998	17.6876	19.7654	0.612	0.2254	1.9964	24.9964	27.0843	0	0.5137	4.7734	2.8195	2.6311	5.8818	0.9281	1.61249	8.0576	0.1062	1.16975	0.9781	12.5935	1.0826	2.9577	0.7644	41.3792	2.745	19.1795	32.305	56.7808	0.594	1.4696	2.9979	37.4286	2.0533	1.93062
157	0.0313	2.4565	1.2602	7.8023	12.9223	0.7645	0	2.08527	45.3969	5.6851	0	1.2154	14.5677	1.86	14.3565	1.8621	1.5722	1.87113	7.4682	0	1.04678	1.68	9.3232	0.4012	2.6543	0.6711	33.1373	3.3095	5.0487	19.8628	50.0112	0.3221	1.96023	1.0478	3.323	4.1279	2.01873
158	0.0313	1.2059	0.7742	8.6146	18.9293	0.4198	0.1343	2.0449	25.8497	3.3636	0	0.7911	10.0477	0.157	6.1519	1.0495	0.5882	1.67409	18.0487	0.1619	1.23892	1.6787	9.9748	1.3857	4.4809	0.357	31.1352	4.6578	6.589	25.8512	74.9983	1.4395	1.8983	0.2499	10.6916	1.7785	2.23172
159	0.0313	1.4724	0.6157	8.3899	26.3138	0.3731	0	2.07664	14.9207	3.0618	0.0484	0.5901	5.4547	0.0338	3.8357	4.3783	0.6011	1.59255	3.4569	0.1685	1.33064	1.3648	11.0826	0.514	1.9046	0.3764	25.4329	2.3913	11.0288	18.976	25.6216	0.6975	2.15678	2.3351	0.4574	1.9384	2.0875
160	0.0313	1.957	0.7477	8.7653	19.648	0.43	0.1848	1.98472	11.1552	4.5932	0	1.7785	8.7973	0.0326	6.2103	3.8253	1.3839	1.56457	4.54	0.1734	1.37158	0.6903	11.9914	0.7727	0.5987	0.2198	35.4206	2.3409	18.3745	29.9521	50.5552	0.4959	1.59136	0.9159	1.2721	2.0342	2.14895
161	0.0313	1.213	0.6439	13.0967	30.556	0.4093	0	1.95104	13.5692	6.8951	0.0566	0.7228	7.0248	0.0353	8.685	3.3395	0.482	1.17786	15.2432	0.1689	1.21813	2.148	12.6265	1.0459	2.8213	0.3648	51.3045	3.2594	6.2575	21.9739	58.6731	0.7373	1.62803	5.1799	1.9327	1.6821	1.83354
162	0.0309	1.5976	0.9565	7.9105	36.0177	0.6558	0	2.05149	25.5532	8.1942	0	0.8574	6.4194	0.0309	4.2861	4.1343	1.2276	1.50332	12.8009	0.1066	1.25461	1.2352	12.9563	0.631	2.7146	0.1307	54.8071	3.2724	10.2116	29.1246	61.1036	0.8101	2.17855	0.5305	0.6478	2.0123	1.88983
163	0.03031	1.0603	1.5242	111.037	27.3028	0.3401	0.0632	1.93123	18.0984	6.7274	0.0564	0.6912	5.3638	0.9989	5.7801	2.8395	1.7519	1.87271	4.7587	0.3197	1.30121	1.389	11.6912	0.2116	1.8398	0.5	38.494	5.1776	5.3744	34.5382	23.3585	0.9225	1.70174	0.9392	7.4111	2.7568	2.0909
164	0.0294	1.2886	1.3982	27.0636	29.8247	0.4382	0.7572	2.14537	19.1408	5.5618	0.2058	1.1075	4.0747	0.4231	7.3556	5.222	1.505	1.73642	9.8786	0.0527	1.8614	0.869	13.4624	0.4591	2.0651	2.6546	33.4403	2.7402	12.1034	28.8933	42.5673	0.3904	1.75636	5.7722	18.6425	2.6978	2.0385
165	0.0294	4.4733	0.5632	39.225	31.0102	0.2788	0.0734	2.1117	11.0941	18.0996	0.0827	0.5889	4.772	0.1119	4.2231	1.2571	0.9322	1.47702	9.0391	0.072	1.41073	3.7083	13.4915	0.5306	1.9922	0.6858	54.0293	3.4926	16.1928	27.8666	58.8434	0.4411	1.97752	0.3124	0.6526	1.4798	1.94422
166	0.0294	1.6789	0.711	5.6077	30.5196	0.3708	0	2.06294	6.6185	13.7319	0	0.9959	5.0556	0.189	6.1293	1.4216	1.0398	1.66432	12.601	0	1.54725	0.9	13.0638	0.5151	3.6246	0.2241	36.2426	2.6706	13.829	22.7309	35.664	0.5477	2.01991	0.3821	0.1636	2.2248	1.84488
167	0.0294	0.8933	0.5027	17.1036	29.7939	0.5469	0.9581	1.96053	16.221	7.2274	0.0497	0.5122	9.8715	2.8894	7.624	1.6668	1.4391	1.7006	4.1958	0.2386	1.31384	0	16.7369	20.0267	1.591	0.0969	48.5477	7.2577	8.7806	14.4847	39.6717	0.2453	1.53503	1.0215	103.359	4.9802	2.05954
168	0.02906	2.4746	0.8615	11.8645	29.0281	0.4546	0.3157	1.8768	27.948	4.6486	0	0.9885	4.6804	0.598	13.0213	2.7406	1.3693	1.52728	3.7295	3.1188	1.37119	0.8026	10.7606	2.2448	2.0017	0.3827	32.4732	2.9843	5.5665	21.666	27.0846	0.3084	1.96515	4.8797	15.9352	1.4711	1.98493
169	0.02781	1.2626	0.5754	7.4334	12.6565	0.3658	0	1.81074	10.3594	11.2702	0.0981	0.9886	4.9741	0.1442	3.4254	7.9037	1.1484	1.51173	4.0601	0.1347	1.68351	0.5963	13.0652	1.5459	2.1726	0.358	120.341	7.6725	6.4042	23.7552	42.9612	0.3119	1.74598	0.4194	16.371	1.9552	2.00771
170	0.0276	1.168	0.9536	35.9584	10.2971	0.3992	0	2.00103	18.5675	12.9346	0.0876	0.5684	9.367	0	5.5082	1.3637	1.852	1.35622	7.3991	0.1309	1.58098	2.5856	12.4859	1.5312	1.7078	0.6957	45.4191	6.0226	6.6593	29.0026	41.0139	0.4918	2.12183	1.7353	0.0152	1.9544	1.83458
171	0.0266	1.865	0.8971	4.3529	39.0927	0.6046	0.0628	1.99626	19.0891	10.5638	0	1.728	6.4981	0.0442	11.0827	2.5711	1.0022	1.50718	12.9026	0.0581	1.02235	1.4115	10.6514	0.4452	3.5185	6.9487	44.0348	4.1114	12.4641	32.2674	36.9773	0.4753	2.10908	1.285	0	2.1899	1.77377
172	0.02656	2.376	0.7241	5.3804	28.09	0.2478	0.0612	1.96687	32.1365	6.2962	0	0.7262	16.8037	2.5318	3.0123	3.9424	0.9724	1.49982	3.2094	0.1782	1.68362	1.1706	7.12	0.8246	2.0926	0.209866	28.1282	2.7738	9.954	40.7038	38.2806	3.5944	1.91071	7.9083	29.8262	1.9946	1.94943
173	0.0254	1.6016	1.0199	25.8853	16.8134	1.3573	0.5835	1.92146	7.9883	20.51	0	1.0887	9.9623	0.1016	3.9214	2.284	1.8002	1.66295	3.1509	0	1.30082	2.659	13.6535	0.6971	1.9368	0.2121	44.9646	4.669	22.2287	29.0334	125.27	0.8155	1.9095	3.1522	1.4692	3.2999	1.98674
174	0.0254	1.963	1.0124	26.3344	34.5581	1.2373	0.0573	2.27468	7.1453	46.382	0.0458	0.9295	14.2224	0.0774	16.1056	5.7844	1.0653	1.39491	8.1731	0.2171	1.7473	0.5524	12.4573	2.3747	1.6108	0.837	30.6201	3.5181	20.7881	23.8786	47.4827	0.4639	1.60946	5.1845	4.7159	2.0902	1.89155
175	0.02531	2.0467	0.7623	4.8488	19.876	0.6631	0.6912	1.81763	16.6616	6.7879	0	1.1642	12.4668	0.032	15.6093	3.4115	0.7038	1.35219	13.8614	9.0876	1.89643	0.7514	7.9687	0.4454	1.2156	0.1718	42.5711	3.5943	15.1204	39.4444	40.616	0.2467	1.6291	1.8355	3.2005	1.8084	1.95261
176	0.0246	1.2791	1.3295	9.6435	37.6338	0.9347	0.7435	1.84953	10.6521	9.9698	0	1.6926	7.7933	0.2428	4.4918	6.2079	1.8184	1.67106	5.0052	0	1.40567	1.2696	8.4261	0.1877	4.0409	0.4001	59.7436	5.2755	6.7085	26.3057	38.0367	0.5124	1.82115	0.7043	9.3756	1.6871	2.01019
177	0.0245	1.7351	1.0874	6.582	11.2087	0.5038	0.3493	1.99511	12.9874	5.7527	0.0524	0.9456	7.0891	0.0274	15.7701	3.3967	4.265	1.69628	7.4338	0	1.25645	1.9219	13.8555	1.0317	2.8145	0.1984	27.9816	2.2051	14.2278	22.8791	33.447	0.3677	1.87861	0.0722	2.5484	2.0256	2.07648
178	0.0245	0.1683	1.4144	4.1215	0.1814	1.1577	1.753	0.181443	16.5572	3.7093	0.5917	0.6415	69.526	0.3844	152.297	3.6024	15.1309	0.301073	6.9315	4.9633	-0.974694	33.198	4.533	0.2945	1.1558	1.9393	30.3495	396.047	2.352	27.5233	36.3045	29.4416	1.95677	58.2647	3.0667	4.0965	1.91111
179	0.0245	1.4821	1.2412	7.2307	27.0749	1.3803	0.1168	1.98212	9.5229	6.7342	0.0426	1.2529	5.0339	0.0648	5.5965	2.639	1.0297	1.44571	7.8512	0.0931	1.47934	1.1115	9.7245	0.6285	0.7158	0.1472	68.5054	5.1099	13.2587	32.7493	51.8338	0.5124	2.1972	0.8959	8.0584	4.6727	2.00884
180	0.02406	1.9252	1.9997	12.9579	26.4135	1.4283	0.1285	2.00882	9.0246	8.7465	0.0505	0.2046	7.1042	0	4.7286	1.7404	0.5769	1.70037	16.3612	0.0593	1.26508	0.9126	9.8636	0.3089	1.68	0.3301	31.3564	3.2629	21.7026	32.7514	31.7873	0.3677	2.06697	0.5835	6.488	2.8703	1.9919
181	0.02281	2.3627	0.714	14.2371	30.6124	0.6275	0.1001	2.13194	18.4886	4.5736	0.1005	0.6934	8.9521	1.179	14.4652	7.785	4.9933	1.9291	3.3715	0	1.56185	1.4614	8.5093	0.2364	0.9908	0.6045	32.3238	2.6834	6.3514	26.1888	79.9446	0.5207	1.77701	2.8683	1.8498	2.1126	2.04353
182	0.0228	1.1998	1.2472	14.1205	38.8613	0.6491	0.0519	2.14134	40.8221	20.3854	0.0753	0.5001	4.8384	0.0298	6.56	2.3594	1.7947	1.79295	9.1283	0.2336	1.34815	1.1889	7.9846	0.7478	0.9989	0.4181	22.8267	4.4402	11.6347	31.8922	28.9816	2.129	2.03628	2.2311	0.5157	2.1156	2.22865
183	0.02156	1.7974	1.0825	12.7196	47.1332	0.4434	0.3502	1.87237	14.8473	17.0103	0.093	0.9141	5.8434	5.1223	4.4839	2.2145	2.3982	1.6299	9.3729	0.2564	1.39445	1.4311	6.1649	1.5393	2.8038	1.11	22.87	0.9358	8.7816	29.8801	23.9744	0.2581	1.79555	7.0572	7.3884	1.763	1.96567
184	0.0204	3.0794	1.1076	5.6973	31.2129	0.5886	0.508	2.06648	15.3502	9.4357	0	1.0629	6.076	0.9287	16.697	2.2626	2.8226	1.95772	3.9849	0.0439	1.43154	7.5655	14.0794	1.7233	3.5193	0.5084	47.0529	3.0221	21.6587	21.5935	53.016	0	1.81511	4.0965	3.1754	2.2137	1.93028
185	0.0204	2.0774	0.7238	7.1835	19.5263	0.3727	0.3903	1.83438	21.7525	7.4861	0.0887	2.8225	8.1005	9.6495	10.5305	0.0496	0.816	1.50329	3.5991	0	1.29466	1.2271	8.5299	0.8081	1.7763	0.5805	28.0237	2.7176	4.9965	22.7261	56.0636	0.5927	2.10312	1.3808	1.0044	2.5529	1.94653
186	0.02031	1.9411	1.1066	20.5006	33.1363	0.547	0	2.06749	25.713	9.901	0	1.2271	3.8093	0.0471	14.9403	2.9961	1.3138	1.81801	4.1316	0.0502	1.49408	0.9763	8.5552	1.3848	2.0815	0.4319	26.6186	2.9384	4.5572	19.3345	39.1483	0.7066	1.54379	5.7214	0.1799	3.2252	1.89273
187	0.01906	1.9082	1.5708	14.3053	43.6604	1.2596	0.4876	2.21099	16.539	7.2227	0	0.5226	10.9589	0	13.0343	5.1039	1.106	1.77893	12.8576	0.1978	1.57295	0.9864	8.4059	1.1806	1.515	0.423	30.2055	4.2207	4.9934	22.4569	48.1831	0.8165	1.66038	1.779	23.2862	2.4311	1.82256
188	0.01781	2.0138	0.7537	4.836	18.9537	0.8958	0.3182	1.95726	24.0609	15.2316	0.0717	1.4058	8.3374	1.8929	17.9496	2.0376	0.8441	1.47923	3.0659	0.3659	1.621	1.583	9.0961	1.1156	1.8973	0.1605	29.9107	1.357	6.0489	21.1418	46.8415	0.0507	2.11177	2.2588	38.7418	2.9705	1.96366
189	0.01656	0.9555	0.6487	6.8412	14.2578	1.1507	0	2.13602	11.5602	14.949	0	1.0097	6.5766	0	4.6601	1.971	1.0042	1.28671	6.0428	0.2294	1.27335	0.8767	22.9058	0.433	1.5039	0.2242	39.8181	2.8494	15.5175	21.1933	93.1277	0.833	2.14643	2.2535	9.0061	1.6023	2.09271
190	0.01531	1.0705	0.95	20.2563	34.3786	0.5748	0.2259	2.02341	17.9704	10.5712	0.1087	0.6872	7.6136	0.5054	6.1688	2.4268	0.853	1.52613	6.7849	0.0864	1.30149	0.9135	9.861	1.6654	1.889	0.4642	49.1945	5.8407	4.4	15.7092	38.0365	0.4673	1.66661	0.3372	9.4161	2.1133	1.816
191	0.0137	2.1173	1.6424	18.7446	34.2088	0.5062	0	1.90328	24.3915	22.4607	0	1.2984	10.7691	0	2.0869	6.7575	2.4918	1.48378	1.9404	0.2575	1.51981	1.3207	13.3175	0.8268	9.8104	0.8753	44.9929	4.2944	4.9871	24.5049	36.7995	0.518	2.05379	0.885	14.0468	3.1008	1.72372
192	0.0137	1.3702	0.8331	5.198	20.1066	0.5007	0.1367	2.06478	15.0182	20.6848	0	1.3393	8.8036	0.0696	9.3796	2.8529	0.5373	1.3748	10.1377	0	1.23248	0.727	10.3954	0.315	3.9328	0.1919	41.624	2.6475	12.2437	35.0787	24.7948	0.1876	1.90196	7.7843	37.7471	1.7902	2.05037
193	0.012	2.5346	0.7395	5.314	20.4395	0.4725	0.0937	2.06631	13.7071	13.3653	0.0472	1.5096	10.0178	0.0425	11.3212	2.7829	1.1551	1.52717	7.7271	0.1403	1.35332	0.5126	8.9455	0.723	3.2298	0.6201	24.0239	3.286	9.3898	34.8423	35.7774	0.7545	2.0793	4.6798	4.3349	1.8527	1.96199
194	0.012	1.0675	1.5618	30.7335	51.1677	0.411	0.4406	2.02661	23.5283	34.872	0	0.7296	9.4891	0.379	3.9817	3.0405	1.9755	1.54014	9.7721	0	1.58634	1.2223	9.3409	1.4658	1.9232	1.2488	34.1808	1.4726	8.468	25.1949	59.3069	0.5721	1.7139	0.7811	10.3813	3.258	1.87142
195	0.0117	2.7651	1.2317	10.2818	42.5699	0.613	0	1.99431	29.8335	7.0661	0.0873	0.997	7.1193	4.9987	7.3016	2.2909	10.867	0.302396	5.2013	0	1.36168	8.9386	9.9746	2.8869	2.1317	0.2977	50.5194	3.1199	15.6234	27.9062	25.7499	0.467	1.64554	3.954	0.6552	4.532	2.00585
196	0.0117	1.4655	0.8586	16.4367	24.7134	0.6826	0.1554	1.96379	8.5597	15.3237	0.0861	0.6181	11.2456	0.1075	7.5497	4.7928	1.0042	1.31539	4.443	0.3741	1.32435	1.8373	7.8106	0.5477	2.7547	0.676	37.6527	1.4455	14.9975	36.4319	25.551	0.9566	1.60985	3.4321	1.602	1.6941	1.844
197	0.0117	1.1778	1.3876	15.5159	52.8864	0.5621	0	2.03951	14.7143	15.3686	0.1741	0.9758	4.6944	0.1032	3.4297	5.1372	1.432	1.64428	11.861	0.2278	1.59094	2.1538	7.7918	0.4254	3.1984	0.4841	24.4259	1.9098	14.6266	26.8651	53.4477	0.7232	1.71609	3.512	2.0993	2.4717	2.16379
198	0.0109	2.5419	0.5566	6.6101	17.064	0.6522	0.4198	2.0023	8.3779	17.713	0	0.5176	11.7036	0.107	13.3565	2.5572	2.1446	1.70749	7.9727	0	1.71926	2.0984	8.0329	1.8599	1.3512	1.0088	26.124	2.6476	7.7865	27.4754	52.7058	0.5906	1.93239	0.3427	0.6207	3.958	1.89666
199	0.0109	2.5729	1.1619	9.5445	37.7715	0.6798	0.0668	2.05747	5.1868	0.2119	0	0.5184	4.7196	0.1047	3.7747	1.8061	0.6279	1.42684	7.7084	3.7118	1.72867	1.7205	10.0024	1.6581	1.2373	0.5468	47.7997	3.7672	5.7234	15.5858	25.1796	0.5926	1.52528	0.2532	6.6627	2.7785	1.85178
200	0.0104	1.7191	1.3598	11.4418	21.848	0.7059	0.2348	1.94207	32.253	10.1688	0.0675	1.0548	5.8862	0.0403	6.3172	1.8221	1.5635	1.54867	4.3092	0	1.06878	0.8597	9.1025	1.1846	2.1662	0.2439	61.8262	6.222	23.5156	44.0432	58.7337	0.536	1.6157	0.6047	18.2059	1.554	1.75267
201	0.008	1.5916	1.2563	8.8186	13.4468	0.7655	0.4923	1.97593	18.7328	5.4361	0	0.8697	9.5002	0	9.1213	4.0561	0.7104	1.6403	1.7729	0.3393	1.38249	0.7481	9.086	1.4415	0.7131	0.4017	22.3657	2.7504	24.2208	29.3489	61.5955	0.041	1.92821	1.2355	0.5785	1.3905	1.77356
202	0.0073	2.5014	1.0826	5.1902	12.5509	0.2472	0.2261	1.92123	14.2461	5.1046	0	1.0241	3.5035	0.2261	3.6764	2.8332	1.5952	1.93576	8.5657	0.1423	1.73215	2.289	12.9772	0.2574	3.9816	0.5753	35.1458	4.118	5.052	14.0879	73.2585	0.3514	1.9097	1.5316	8.1607	0.6474	2.06568
203	0.0058	2.5573	1.1299	11.7812	16.0584	0.3141	0.3367	1.84494	16.4834	5.2019	0.0588	1.4691	6.3495	0	9.9927	3.9	1.952	1.71006	7.0936	0.155	1.80587	1.2712	11.2474	0.8681	3.0061	0.4036	45.9772	4.8435	5.0252	22.5887	34.4866	0.5186	1.83155	0.3213	112.917	1.5413	1.85472
204	0.005	2.598	1.3258	18.3133	30.73	0.2812	114.074	1.26017	7.6444	36.0617	0.0399	0.7698	7.9068	0.6006	2.9189	5.6314	1.3281	1.57728	13.2743	0.122	1.48285	0.9282	9.0373	1.0755	2.4495	0.8115	41.9879	2.5019	22.1723	35.4617	54.3978	0.5117	1.96046	0.1154	15.9826	1.4437	1.9001
205	0.0043	2.6792	0.972	3.5402	13.7956	1.368	0.5337	2.12951	21.7465	3.163	0.0523	1.7939	8.8959	0.0703	15.378	1.9963	2.5987	1.27548	5.8715	0.1683	1.33071	4.1215	10.1814	1.1577	1.753	1.5186	56.5572	3.7093	11.5917	38.6415	69.526	0.3844	2.18269	3.6024	15.1309	3.0002	1.82563
206	0.0036	2.2911	0.6481	6.1828	14.5234	1.0184	0.1899	1.99193	17.9721	68.0839	0	1.0267	5.8851	0.107	13.6927	2.4499	0.9307	1.6897	4.3229	0.1396	1.63371	1.5116	11.4301	0.3058	3.1608	0.8137	45.9402	3.461	5.3904	23.4089	69.7216	0.5761	2.07758	5.3913	0.0294	1.5516	1.90538
207	0.0028	2.3064	0.7293	5.0738	19.8254	0.3128	1.2748	1.90569	16.0768	6.9103	0.1204	2.0198	7.6977	0.138	4.9435	3.4039	0.5527	1.25449	11.9935	0.0452	1.21236	2.8449	7.1424	1.0258	1.243	0.0654	30.0431	3.1445	6.1813	12.9166	32.9014	0.3658	1.76711	1.7262	0.0104	1.825	1.79081
208	0.0021	2.5176	11.7923	32.9415	0.1739	0.5814	0.1549	1.97515	18.3002	78.4485	0.0537	1.0929	4.3994	3.1267	13.5102	1.0904	2.9707	1.87649	4.9633	0.106	1.52111	4.533	10.2945	1.1558	1.9393	0.3495	36.0468	2.352	27.5233	36.3045	29.4416	0.5261	1.76541	3.0667	4.0965	1.4903	1.95404
209	0.0013	2.4476	1.4155	12.7725	26.4622	0.3896	0.4163	1.80095	13.4169	4.8275	0.198	0.844	10.8404	0	26.7494	1.6633	0.4828	1.4595	4.1292	0.2698	1.35824	1.0895	10.6793	0.1953	1.9526	0.4492	39.2355	3.9782	11.0172	15.5213	72.7236	0.8373	2.13152	7.3187	1.3057	0.589	2.03598
210	0.0006	1.5368	0.8661	12.1364	40.5271	0.7216	0	2.06528	28.0838	11.413	0	1.4267	9.7549	0.5905	3.4602	5.1077	0.5135	1.76871	9.0329	0.1587	1.57095	1.4587	11.3365	0.2537	2.1477	0.5497	33.8458	3.3066	16.3458	24.5892	64.3289	0.2434	2.30508	9.0811	6.3142	7.4001	2.01201
211	0.1651	2.6457	0.9926	10.3594	21.0366	0.609	0.2587	2.04321	18.1765	40.522	0.05	0.9346	11.0206	3.1971	3.3896	2.2021	2.3058	1.76902	12.6793	0.2868	1.5311	1.0211	8.9307	0.4744	2.694	0.1901	23.2752	3.0435	16.3686	24.5833	47.1648	0.8238	1.65997	0.8833	2.7577	0.8032	1.88099
212	0.2689	0.7896	1.5887	6.9813	19.6644	0.4482	0.2382	2.05374	17.1767	8.3101	0.1567	0.3741	6.3322	0.0676	20.1636	2.9434	1.2282	1.36736	3.9216	0.3176	1.26171	2.4429	13.7658	2.4925	1.9485	1.1477	39.9251	4.37	4.2454	14.5926	26.0994	0.4531	1.79597	1.087	11.1743	3.8241	1.99214
213	0.2415	1.7434	0.4342	9.7567	25.4024	1.0096	0.4188	1.91985	11.241	5.4287	0	1.4323	7.6263	1.423	7.9049	1.5037	0.4974	1.45459	9.9062	0.2739	1.26917	2.9899	18.1203	1.4387	1.7818	0.5688	76.135	5.7257	11.8162	18.5164	48.4064	0.3936	2.06802	5.1758	3.6403	0.147	2.09186
214	0.4056	1.9606	1.2162	22.8209	28.4105	0.2035	0.5912	1.74212	13.747	11.115	0.1752	0.6617	6.7939	0.0384	4.7213	3.0531	1.3411	1.55911	4.693	0.4073	1.33021	1.4152	7.6153	0.7492	1.1699	0.4792	23.214	2.6743	11.6081	35.5581	45.9318	0.2867	2.00395	16.0214	1.2753	0.5513	1.87424
215	0.3906	0.9497	1.0629	7.5684	31.4452	0.7553	0	2.0493	21.2889	8.1513	0.0765	0.7009	9.7549	0.5905	5.5853	3.0885	2.3565	1.69172	14.2386	0.2149	1.00722	0.8252	11.278	0.5669	1.8066	0.9892	30.8929	2.8199	5.8453	30.611	51.8585	0.4688	1.75858	0.6657	9.1898	3.222	1.78342
216	0.3024	1.3059	0.8317	11.9359	28.2434	1.1153	0.1307	2.05685	15.5878	23.7698	0.4741	1.1777	11.0206	3.1971	6.6983	4.7794	0.3848	1.40435	9.3778	0.0765	1.36592	0.7469	9.0905	0.4556	3.5943	1.3626	30.1155	2.6939	5.4643	21.4227	84.8992	0.4974	1.55094	1.0304	3.5834	0.8863	1.77111
217	0.3284	1.085	0.6895	10.3315	23.2398	0.375	0.4696	2.07615	12.8732	14.9272	0.1073	1.7269	6.3322	0.0676	6.266	3.2348	0.8329	1.62838	8.5137	0.4741	1.30891	0.675	0.9151	0.3727	1.6006	1.1109	3.7454	9.0335	7.2531	22.341	39.6091	0.3243	2.18238	2.6926	3.7329	1.2524	2.03323
218	0.1801	1.1583	0.8851	5.3494	18.4556	0.8253	0.4553	2.12188	7.9901	5.0993	0	1.6946	7.6263	1.423	5.7928	12.1995	1.4274	1.61914	7.7615	0.414	1.40374	1.0578	7.3692	1.582	2.2742	0.8677	42.1965	3.8748	11.159	24.8499	47.4588	1.6148	1.90761	2.0195	0.6061	5.16	2.15965
219	0.3326	2.4548	0.9981	14.6094	38.8107	0.9971	0.1507	2.17961	21.4584	6.6087	0.0501	1.1661	6.7939	0.0384	6.7208	3.2716	2.6742	1.81252	5.0836	0.247	1.66387	2.5619	11.7812	0.8506	3.2329	0.9032	46.0175	4.7673	4.6903	23.2288	44.5856	0.9101	2.04771	0.4671	9.7957	1.8214	1.83169
220	0.3635	1.3443	0.6878	12.8654	17.1513	0.6822	0.0679	1.88778	18.973	47.3586	0.0308	2.0175	13.0811	0	16.9701	4.3813	1.2032	1.7427	4.3055	0.1114	1.39294	1.4046	6.378	0.5865	1.8877	0.6185	30.0445	3.3234	6.5491	24.9515	41.8247	0.2005	2.29851	0.4207	2.8993	3.3005	1.96263
221	0.2588	1.455	0.8262	20.9003	30.1227	0.6133	0.4841	1.96813	31.909	7.313	0.0511	0.4198	17.8407	0.5021	4.4359	3.429	1.3519	1.59254	4.7587	0.0479	1.37158	0.8384	7.3637	0.5315	4.4809	0.1909	24.8163	2.4832	4.6603	25.5008	27.3072	1.2952	1.47182	11.4269	0.9829	2.6824	2.03079
222	0.2505	2.1777	0.7751	5.2287	20.8571	0.2653	0.3544	1.98311	10.2827	9.4415	0.0685	1.3848	4.5216	0	12.1168	3.9324	0.7091	1.7118	9.8786	0.2172	1.30101	5.8486	12.0752	1.1211	1.9046	41.8526	34.3956	2.7345	22.4999	0.3764	39.274	0.5601	2.04789	4.6836	0.2122	4.5858	1.93454
223	0.2075	1.5165	0.5931	6.3695	21.9269	0.1325	0.0701	1.95377	27.4102	19.993	1.1577	1.5017	4.7092	1.4153	3.7986	2.4854	1.4928	1.53246	9.0391	2.1625	1.57922	1.4002	11.9681	0.8437	0.5987	1.6173	53.5545	5.4799	7.7614	32.2801	56.8758	0.5705	1.95845	4.0961	3.8428	2.5708	2.04516
224	0.3049	2.0692	1.2307	25.1408	38.1486	0.4965	0.1314	2.0851	25.5705	6.6771	0.3058	0.6392	11.1591	0.0362	10.7288	1.9085	1.0628	1.51721	12.601	0.0437	1.32378	1.1994	10.7353	0.6387	2.8213	0.8321	43.894	3.0759	12.5145	25.9737	27.2698	0.4529	1.67405	10.8051	4.5569	2.1025	2.08098
225	0.2427	2.794	1.0214	6.3461	15.8513	0.7424	0.4727	2.08999	14.4006	3.8913	0.9201	0.5721	4.9383	0	6.6385	1.7191	1.852	1.35219	4.1958	0.1804	1.64088	1.3015	9.3635	0.5039	2.7146	0.19	33.8466	3.3745	10.8488	39.6906	35.3073	0.7578	1.56056	0.3479	10.8101	2.3358	1.84176
226	0.1561	1.9052	0.8112	11.4942	18.1372	0.4136	0.1273	2.03595	34.3984	15.7035	0.0331	0.8027	6.2916	0.043	7.994	5.7618	1.0022	1.67106	12.5161	0.0449	1.46805	3.4757	14.6076	0.2581	1.7459	0.6289	51.1267	3.7361	7.4314	26.3988	34.4375	0.7641	1.65865	5.978	22.8712	2.2559	1.96998
227	0.1683	1.8488	0.5536	19.1516	25.3384	0.0562	0.269	1.84801	11.4181	13.156	0	0.3681	6.021	0.0518	11.5958	5.0302	0.9724	1.69628	8.6134	8.1526	1.69172	1.9562	6.9797	0.2269	1.4487	0.284	39.2513	5.776	6.2857	23.5079	17.9918	0.5993	2.03553	5.0448	14.5536	1.3054	1.99586
228	0.2984	1.8537	0.6928	17.0813	25.8169	0.3183	0.2551	1.96846	12.3266	18.9466	0	0.7057	15.3198	0.1233	3.7566	2.9482	1.8002	1.48611	5.8042	0.5688	1.37959	1.7368	15.264	1.0514	3.3975	0.459	48.99	5.2006	17.8	25.3306	68.3281	1.1019	1.57903	0.4985	7.5888	1.6745	1.97547
229	0.1762	1.7885	0.3962	7.9895	14.8698	1.1048	0.6169	1.97683	24.0609	17.0103	0.0457	0.8255	9.1381	0.5079	2.9291	2.2608	1.0653	1.71005	3.5627	0.2309	1.3767	1.6335	9.7134	0.6311	0.5441	0.6169	55.5087	2.7567	8.9512	18.5141	95.8924	1.719	1.68913	0.2303	4.9042	3.0792	1.88326
230	0.3558	0.6659	1.3739	12.7145	26.5212	0.4189	0	1.9113	11.5602	9.4357	0.0426	1.0511	10.2969	0	27.3229	3.5571	3.4232	1.48611	16.9543	0	1.62551	1.2496	6.6702	0.3838	1.1809	0.2147	38.5167	2.2135	11.276	22.9688	32.1976	0.9886	1.80422	0.3529	9.6437	4.3105	2.09261
231	0.1415	1.6655	0.8663	5.1351	16.0851	0.5023	0	2.06296	17.9704	7.4861	0.0505	0	16.7985	0	4.5624	2.2464	1.4896	1.71005	20.2161	0.1259	1.38492	0.3679	7.4274	0.5297	1.6772	0.5721	25.0284	2.8691	6.6376	27.8154	37.2717	0.4073	0.494433	3.4327	0.7187	2.0137	2.03223
232	0.3586	0.8648	1.3435	11.1271	50.5782	0.612	0.0826	1.93184	24.3915	9.901	0.1005	0.3256	5.5402	0.0776	5.3177	4.3179	1.4605	1.87307	2.9334	0	1.32887	1.2212	12.0253	1.2242	1.0165	0.1776	35.4713	3.6188	10.8071	25.4403	42.8165	1.1466	2.03484	0.3607	1.4456	1.193	1.85804
233	0.2016	1.4907	0.9071	25.4535	24.2834	0.7645	0.0714	2.09367	15.0182	7.2227	0.0753	0.7532	12.484	0.0499	14.2682	3.314	4.9468	1.8372	8.2788	0	1.4347	2.5265	9.4785	0.4021	1.8471	0.3179	54.751	4.4861	11.2087	31.1486	75.2937	0.4342	1.99841	1.5846	2.0969	1.6261	1.86473
234	0.3631	1.2242	1.1998	17.6876	21.4096	0.5814	0.3367	2.0023	5.4779	38.1996	0.055	0.4851	7.0159	0.1266	9.842	2.4805	6.8813	1.43691	12.0523	0.2615	1.35613	2.9404	7.9886	1.0826	1.56	1.5752	24.8123	2.1073	6.2778	27.4481	55.9759	0.4705	1.90384	1.1198	0.5475	3.2455	1.89599
235	0.2443	2.6884	1.2602	7.8023	27.6896	0.3896	114.074	2.05747	10.3757	16.5975	0.0643	1.2245	6.8371	0.1503	13.8392	2.6314	0.3426	1.63317	10.347	0.0646	1.41449	0.6184	7.5318	0.4012	5.3299	1.5023	33.9045	2.5157	19.617	25.4525	39.6948	114.437	1.76355	0.5798	12.2463	2.5423	0.797136
236	0.3476	2.6283	0.7742	8.6146	19.7654	0.7216	0.5337	1.94207	28.4096	6.2145	0.4046	0.4399	5.0339	0.0648	5.7925	3.0921	1.5679	1.75564	4.8264	0.1675	1.85602	0.9781	13.9715	1.3857	1.1189	0.7983	57.515	5.2375	5.9733	17.647	54.2748	2.0453	1.722	1.1483	6.8354	2.2294	1.97135
237	0.2088	2.4565	0.6157	8.3899	12.9223	0.609	0.1899	1.97593	16.5914	16.2761	0.0949	1.6702	7.1042	0	9.707	2.2469	5.8312	2.0677	3.7812	0	1.29968	1.68	8.3971	0.514	1.6836	0.7198	41.3792	2.745	8.9212	18.5446	16.7185	0.7896	2.06763	1.6129	0.5642	3.3149	2.07001
238	0.1585	1.2059	0.5536	5.2287	23.2398	0.4482	1.2748	1.92123	20.7582	5.9796	3.2716	2.1093	8.9521	1.179	5.5965	2.639	1.4734	1.53014	12.2792	0.0538	1.61506	1.6787	9.7791	0.7727	2.5579	0.4609	33.1373	3.3095	19.1795	24.3882	45.6453	0.3849	1.91572	4.5055	38.3148	1.3657	1.7558
239	0.1795	1.4724	0.6928	6.3695	18.4556	0.5557	1.0505	2.0175	11.4152	9.8363	4.3813	0.4594	4.8384	0.0298	4.7286	1.7404	1.6114	1.53706	13.0472	0.2615	1.35305	1.3648	12.5935	1.0459	1.4332	0.5245	31.1352	4.6578	5.0487	21.1788	72.1572	0.9122	1.90359	1.1999	10.7307	1.5326	1.84972
240	0.2941	1.957	0.3962	25.1408	38.8107	0.7294	0.0836	2.05954	22.354	9.365	0	0.5775	5.8434	5.1223	14.4652	7.785	1.8147	1.63169	7.8512	0.9747	1.60271	0.6903	9.3232	0.631	0.7158	0.7644	25.4329	2.3913	6.589	32.305	60.3949	0.1813	1.76425	0.862	7.8638	3.992	2.02377
241	0.1679	1.213	1.3739	6.3461	17.1513	0.2955	0.3735	1.79566	22.5197	39.7665	0.0382	0.869	6.076	0.9287	6.56	2.3594	1.4596	1.43917	16.3612	0.1062	1.16975	2.148	9.9748	0.2116	1.68	0.6711	35.4206	2.3409	11.0288	19.8628	40.6178	0.2358	1.4696	2.1221	11.3107	2.0601	2.07393
242	0.4024	2.6283	0.8663	11.4942	30.1227	0.2558	0.3325	2.00969	15.4162	17.7151	0.0391	1.6505		9.6495	4.4839	2.2145	1.0297	1.44571	3.3715	0	1.04678	0.9781	11.0826	0.5297	0.9908	0.357	51.3045	3.2594	18.3745	25.8512	26.2587	0.985	1.96023	5.1254	0.0463	3.1796	1.9744
243	0.2711	2.4565	0.7617	26.8181	12.4389	0.1918	0.2098	2.08031	13.8524	31.7015	0.0457	0.5137	3.8093	0.0471	16.697	2.2626	0.5769	1.70037	9.1283	0.1619	1.23892	1.68	11.9914	1.2242	0.9989	0.3764	54.8071	3.2724	6.2575	18.976	56.7808	0.5481	1.8983	2.9979	0.0562	2.0533	1.93062
244	0.2527	1.2059	0.5226	8.0929	15.2381	1.2327	0	2.03856	24.9458	7.7739	0.0426	1.2154	10.9589	0	10.5305	0.0496	4.9933	1.9291	9.3729	0.1685	1.33064	1.6787	12.6265	0.4021	2.8038	0.2198	38.494	5.1776	10.2116	29.9521	50.0112	0.2919	2.15678	1.0478	9.6932	4.1279	2.01873
245	0.3441	1.4724	0.6056	6.0112	17.9503	0.2222	0.087	1.78084	12.9417	11.2981	0.0505	0.7911	8.3374	1.8929	14.9403	2.9961	1.7947	1.79295	3.9849	0.1734	1.37158	1.3648	12.9563	1.0826	3.5193	0.3648	33.4403	2.7402	5.3744	21.9739	74.9983	0.594	1.59136	0.2499	1.2755	1.7785	2.23172
246	0.1824	1.957	0.8068	3.8145	34.0383	0.2579	0.0639	2.07106	9.5229	6.7342	0.1005	0.5901	6.5766	0	13.0343	5.1039	2.3982	1.6299	3.5991	0.1689	1.21813	0.6903	11.6912	0.4012	1.7763	0.1307	54.0293	3.4926	12.1034	29.1246	25.6216	0.3221	1.62803	2.3351	7.8921	1.9384	2.0875
247	0.3299	2.0353	0.6697	5.7381	8.692	0.55	0	1.90238	9.0246	8.7465	0.0753	1.7785	7.6136	0.5054	17.9496	2.0376	2.8226	1.95772	4.1316	0.1066	1.25461	0.9711	7.4274	1.5473	2.0815	0.5	24.8163	3.7361	16.1928	34.5382	50.5552	1.4395	2.17855	0.9159	2.3281	2.0342	2.14895
248	0.3852	2.4446	0.9026	24.249	13.3188	0.2754	0.1168	1.98212	18.4886	4.5736	0.093	0.7228	10.7691	0	4.6601	1.971	0.816	1.50329	12.8576	0.3197	1.30121	1.3485	12.0253	0.1906	1.515	2.6546	34.3956	5.776	13.829	28.8933	58.6731	0.6975	1.70174	5.1799	6.7837	1.6821	1.83354
249	0.2084	1.5028	0.6231	5.2034	24.126	0.7963	0.1285	2.00882	40.8221	20.3854	0	0.8574	8.8036	0.0696	6.1688	2.4268	1.3138	1.81801	3.0659	0.0527	1.8614	2.425	9.4785	1.0278	1.8973	0.6858	53.5545	5.2006	8.7806	27.8666	61.1036	0.4959	1.75636	0.5305	3.7009	2.0123	1.88983
250	0.2379	1.456	1.0209	3.8015	27.0749	1.3803	0.1001	2.13194	14.8473	17.0103	0.0887	0.6912	10.0178	0.0425	2.0869	6.7575	1.106	1.77893	6.0428	0.072	1.41073	0.7042	7.9886	0.776	1.5039	0.2241	43.894	2.7567	5.5665	22.7309	23.3585	0.7373	1.97752	0.9392	1.2851	2.7568	2.0909
251	0.2092	2.9484	1.2478	12.9704	26.4135	1.4283	0.0519	2.14134	15.3502	9.4357	0.5889	1.1075	9.4891	0.379	9.3796	2.8529	0.8441	1.47923	6.7849	0	1.54725	1.8107	7.5318	1.1432	1.889	0.0969	33.8466	2.2135	6.4042	14.4847	42.5673	0.8101	2.01991	5.7722	9.0359	2.6978	2.0385
252	0.385	1.4993	1.2412	7.2307	30.6124	0.6275	0.3502	1.87237	21.7525	7.4861	0.9959	0.5889	7.1193	4.9987	11.3212	2.7829	1.0042	1.28671	1.9404	0.2386	1.31384	1.1701	10.684	0.315	9.8104	0.1909	25.4271	2.0658	16.3686	21.4227	58.8434	0.9225	1.53503	0.3124	125.997	1.4798	1.94422
253	0.3519	1.7347	1.9997	12.9579	38.8613	0.6491	0.508	2.06648	25.713	9.901	0.0717	0.9959	11.2456	0.1075	3.9817	3.0405	0.853	1.52613	10.1377	3.1188	1.37119	0.917	9.0208	0.4209	3.9328	41.8526	55.5664	3.3538	4.2454	22.341	35.664	0.3904	1.96515	0.3821	2.9604	2.2248	1.84488
254	0.2537	1.4821	0.714	14.2371	47.1332	0.4434	0.3903	1.83438	16.539	7.2227	0	0.5122	4.6944	0.1032	7.3016	2.2909	2.4918	1.48378	7.7271	0.1347	1.68351	1.1115	12.3054	0.5901	3.2298	1.6173	45.1922	4.7164	11.8162	24.8499	39.6717	0.4411	1.74598	1.0215	0.391	4.9802	2.05954
255	0.2589	1.9252	1.2472	14.1205	31.2129	0.5886	0	2.06749	24.0609	15.2316	0.1087	0.9885	11.7036	0.107	7.5497	4.7928	0.5373	1.3748	9.7721	0.1309	1.58098	0.9126	10.1223	0.5613	1.9232	0.8321	26.4625	1.9865	11.6081	23.2288	27.0846	0.5477	2.12183	4.8797	10.3369	1.4711	1.98493
256	0.3472	2.3627	1.0825	12.7196	19.5263	0.3727	0.4876	2.21099	11.5602	14.949	0	0.9886	4.7196	0.1047	3.4297	5.1372	1.1551	1.52717	5.2013	0.0581	1.02235	1.4614	9.7245	0.6285	2.1317	0.19	37.2934	3.0969	5.8453	24.9515	42.9612	0.2453	2.10908	0.4194	2.708	1.9552	2.00771
257	0.3864	1.1998	1.1076	5.6973	33.1363	0.547	0.3182	1.95726	17.9704	10.5712	0	0.5684	5.8862	0.0403	13.3565	2.5572	1.9755	1.54014	4.443	0.3393	1.63371	1.1889	9.8636	0.3089	2.7547	0.6175	28.7549	3.373	11.379	23.9979	47.1648	0.3084	1.91071	1.7353	1.121	1.9544	1.83458
258	0.2301	1.7974	0.7238	7.1835	43.6604	1.2596	0	2.13602	24.3915	22.4607	0.0472	1.728	9.5002	0	3.7747	1.8061	10.867	0.302396	11.861	0.1423	1.21236	1.4311	8.5093	0.2364	3.1984	0.4532	68.5054	5.1099	9.5998	21.6477	26.0994	0.3119	1.9095	1.285	0.1398	2.1899	1.77377
259	0.1645	3.0794	1.1066	20.5006	18.9537	0.8958	0.2259	2.02341	15.0182	20.6848	0	0.7262	3.5035	0.2261	6.3172	1.8221	1.0042	1.31539	7.9727	0.155	1.52111	7.5655	7.9846	0.7478	1.3512	0.619	31.3564	3.2629	23.164	19.9584	48.4064	0.4918	1.60946	7.9083	14.1068	1.9946	1.94943
260	0.153	2.0774	1.5708	14.3053	14.2578	1.1507	0	1.90328	13.7071	13.3653	0.0873	1.0887	6.3495	0	9.1213	4.0561	1.432	1.64428	7.7084	0.122	1.35824	1.2271	6.1649	1.5393	1.2373	0.1472	32.3238	2.6834	4.8923	32.7493	45.9318	0.4753	1.6291	3.1522	4.1459	3.2999	1.98674
261	0.3644	1.9411	0.7537	4.836	34.3786	0.5748	0.1367	2.06478	23.5283	34.872	0.0861	1.0548	7.9068	0.6006	3.6764	2.8332	2.1446	1.70749	4.3092	0.1683	1.57095	0.9763	14.0794	1.7233	2.1662	0.3301	22.8267	4.4402	4.5071	32.7514	51.8585	3.5944	1.66661	5.1845	9.2232	4.532	1.89155
262	0.3836	1.9082	0.6487	6.8412	34.2088	0.5062	0.0937	2.06631	29.8335	7.0661	0.1741	0.8697	8.8959	0.0703	9.9927	3.9	0.6279	1.42684	1.7729	0.3158	1.48896	0.9864	8.5299	0.8081	0.7131	0.6045	22.87	0.9358	13.2587	26.1888	51.8338	0.8155	2.05379	1.8355	23.4732	1.6941	1.95261
263	0.3434	2.0138	0.95	20.2563	20.1066	0.5007	0.4406	2.02661	8.5597	15.3237	0	1.0241	5.8851	0.107	2.9189	5.6314	1.5635	1.54867	8.5657	0.0506	1.53303	1.583	8.5552	1.3848	3.9816	0.4181	47.0529	3.0221	21.7026	31.8922	31.7873	0.4639	1.90196	0.7043	14.7673	2.4717	2.01019
264	0.1966	0.9555	1.6424	18.7446	20.4395	0.4725	0	1.99431	14.7143	15.3686	0	1.4691	7.6977	0.138	15.378	1.9963	0.7104	1.6403	7.0936	0.0931	1.47934	0.8767	8.4059	1.1806	3.0061	1.11	28.0237	2.7176	6.3514	29.8801	79.9446	0.2467	2.0793	0.0722	43.948	3.958	2.07648
265	0.1885	1.0705	0.8331	5.198	51.1677	0.411	0.1554	1.96379	8.3779	17.713	0.0675	0.7698	4.3994	3.1267	13.6927	2.4499	1.5952	1.93576	13.2743	0.0593	1.26508	0.9135	9.0961	1.1156	2.4495	0.5084	26.6186	2.9384	11.6347	21.5935	28.9816	0.833	1.7139	4.0965	4.5778	2.7785	2.00884
266	0.3438	2.1173	0.7395	5.314	42.5699	0.613	0	2.03951	5.1868	0.2119	0	1.2529	10.8404	0	4.9435	3.4039	1.952	1.71006	5.8715	0	1.56185	1.3207	22.9058	0.433	1.753	0.5805	30.2055	4.2207	8.7816	22.7261	23.9744	0.4673	1.9254	1.3808	9.8308	4.6727	1.9919
267	0.3257	1.3702	1.5618	30.7335	24.7134	0.6826	0.4198	2.0023	32.253	10.1688	0	0.2046	9.7549	0.5905	13.5102	1.0904	1.3281	1.57728	4.3229	0.2336	1.34815	0.727	9.861	1.6654	3.1608	0.4319	29.9107	1.357	21.6587	19.3345	53.016	0.518	2.25084	5.7214	0.903	2.8703	2.04353
268	0.2464	2.5346	1.2317	10.2818	52.8864	0.5621	0.0668	2.05747	18.7328	5.4361	0.0588	0.6934	11.0206	3.1971	26.7494	1.6633	2.5987	1.27548	11.9935	0.2564	1.39445	0.5126	13.3175	0.8268	1.243	0.423	39.8181	2.8494	4.9965	22.4569	56.0636	0.1876	2.1972	1.779	1.5745	2.1126	2.22865
269	0.302	1.0675	0.8586	16.4367	17.064	0.6522	0.2348	1.94207	14.2461	5.1046	0.0399	0.5001	6.3322	0.0676	3.4602	5.1077	0.9307	1.6897	4.9633	0.0439	1.43154	1.2223	10.3954	0.315	1.9393	0.1605	49.1945	5.8407	4.5572	21.1418	39.1483	0.7545	2.06697	2.2588	1.7116	2.1156	1.96567
270	0.1378	2.7651	1.3876	15.5159	37.7715	0.6798	0.4923	1.97593	16.4834	5.2019	0.0523	0.9141	7.6263	1.423	3.3896	2.2021	0.5527	1.25449	4.1292	0	1.29466	8.9386	8.9455	0.723	1.9526	0.2242	44.9929	4.2944	4.9934	21.1933	48.1831	0.5207	1.77701	0.8959	0.8209	1.763	2.00884
271	0.2166	1.4655	0.5566	6.6101	21.848	0.7059	0.2261	1.92123	7.6444	36.0617	0	1.0629	6.7939	0.0384	20.1636	2.9434	2.9707	1.87649	9.0329	0.0502	1.49408	1.8373	9.3409	1.4658	2.1477	0.4642	41.624	2.6475	6.0489	15.7092	46.8415	2.129	2.03628	0.5835	12.6188	2.2137	1.9919
272	0.2423	1.1778	1.1619	9.5445	13.4468	0.7655	0.3367	1.84494	21.7465	3.163	0.1204	2.8225	8.6162	0.0911	7.9049	1.5037	0.4828	1.4595	12.6793	0.1978	1.57295	2.1538	9.9746	2.8869	2.694	0.8753	24.0239	3.286	15.5175	24.5049	93.1277	0.2581	1.79555	2.8683	14.8059	2.5529	2.04353
273	0.2191	2.5419	1.3598	11.4418	12.5509	0.2472	114.074	1.26017	17.9721	68.0839	0.0537	1.2271	8.6953	0	4.7213	3.0531	0.5135	1.76871	3.9216	0.3659	1.621	2.0984	7.8106	0.5477	1.9485	0.1919	34.1808	1.4726	4.4	35.0787	38.0365	0	1.81511	2.2311	0.5734	3.2252	2.22865
274	0.1499	2.5729	1.2563	8.8186	16.0584	0.3141	0.5337	2.12951	16.0768	6.9103	0.198	0.5226	7.9585	0.0737	5.5853	3.0885	2.3058	1.76902	9.9062	0.2294	1.27335	1.7205	7.7918	0.4254	1.7818	0.6201	50.5194	3.1199	4.9871	34.8423	36.7995	0.5927	2.10312	7.0572	18.2659	2.4311	1.96567
275	0.3887	1.7191	1.0826	5.1902	30.73	0.2812	0.1899	1.99193	18.3002	78.4485	0	1.4058	9.8934	2.9525	6.6983	4.7794	1.2282	1.36736	4.693	0.0864	1.30149	0.8597	8.0329	1.8599	1.1699	1.2488	37.6527	1.4455	12.2437	25.1949	24.7948	0.7066	1.54379	4.0965	8.7566	2.9705	1.93028
276	0.3241	1.5916	1.1299	11.7812	13.7956	1.368	1.2748	1.90569	13.4169	4.8275	0.05	1.0097	11.9683	0.0329	6.266	3.2348	0.4974	1.45459	14.2386	0.2575	1.51981	0.7481	10.0024	1.6581	1.8066	0.2977	24.4259	1.9098	9.3898	27.9062	35.7774	0.8165	1.66038	1.3808	17.974	1.6023	1.94653
277	0.2615	2.5014	1.3258	18.3133	14.5234	1.0184	0.1549	1.97515	28.0838	11.413	0.1567	0.6872	10.8545	2.4865	5.7928	12.1995	1.3411	1.55911	9.3778	0	1.23248	2.289	9.1025	1.1846	3.5943	0.676	26.124	2.6476	8.468	36.4319	59.3069	0.0507	2.11177	5.7214	8.9409	2.1133	1.89273
278	0.1889	2.5573	0.972	3.5402	19.8254	0.3128	0.4163	1.80095	18.1765	40.522	0	1.2984	6.9991	0.1248	6.7208	3.2716	2.3565	1.69172	8.5137	0.1403	1.35332	1.2712	9.086	1.4415	1.6006	0.4841	47.7997	3.7672	15.6234	26.8651	25.7499	0.833	2.14643	1.779	0.0645	3.1008	1.82256
279	0.2363	2.598	0.6481	6.1828	0.1739	0.5814	0	2.06528	17.1767	8.3101	0.1752	1.3393	12.3606	1.3872	16.9701	1.7473	0.3848	1.40435	7.7615	0	1.58634	0.9282	12.9772	0.2574	2.2742	1.0088	61.8262	6.222	14.9975	27.4754	25.551	0.4673	1.66661	2.2588	0.0562	1.7902	1.96366
280	0.331	2.6792	0.7293	5.0738	26.4622	0.3896	0.2587	2.04321	11.241	5.4287	0	1.5096	8.3912	0.0313	19.4341	2.6859	0.8329	1.62838	5.0836	0	1.36168	4.1215	11.2474	0.8681	3.2329	0.5468	22.3657	2.7504	14.6266	15.5858	53.4477	0.518	2.05379	2.2535	12.4022	1.8527	2.09271
281	0.2656	2.2911	11.7923	32.9415	40.5271	0.7216	0.2382	2.05374	13.747	11.115	0	0.7296	7.6464	0	6.167	2.9978	1.4274	1.61914	4.3055	0.3741	1.32435	1.5116	9.0373	1.0755	1.8877	0.2439	35.1458	4.118	7.7865	44.0432	52.7058	0.1876	1.90196	0.3372	1.2583	3.258	1.816
282	0.2423	2.3064	1.4155	12.7725	21.0366	0.609	0.4188	1.91985	21.2889	8.1513	0.1073	0.997	9.2794	0.0323	7.1331	2.9517	2.6742	1.81252	5.1463	0.2278	1.59094	2.8449	10.1814	1.1577	1.485	0.4017	45.9772	4.8435	5.7234	29.3489	25.1796	0.7545	2.0793	0.885	10.5062	4.532	1.72372
283	0.3573	2.5176	0.8661	12.1364	19.6644	0.4482	0.5912	1.74212	15.5878	23.7698	0	0.6181	5.188	1.7201	6.158	1.6876	1.2032	1.7427	5.424	0	1.71926	4.533	11.4301	0.3058	2.7163	0.5753	41.9879	2.5019	23.5156	14.0879	58.7337	0.5721	1.7139	7.7843	1.7749	1.6941	2.05037
284	0.3289	2.4476	0.9926	10.3594	25.4024	1.0096	0	2.0493	12.8732	14.9272	0.0501	0.9758	4.7734	2.8195	2.9649	5.8818	1.3519	1.59254	7.1431	3.7118	1.72867	1.0895	7.1424	1.0258	2.0595	0.4036	56.5572	3.7093	24.2208	22.5887	61.5955	0.467	1.64554	4.6798	8.8814	2.4717	1.96199
285	0.3091	1.5368	1.5887	6.9813	28.4105	0.2035	0.1307	2.05685	7.9901	5.0993	0.0308	0.5176	14.5677	1.86	4.4359	1.8621	0.7091	1.7118	23.7073	0	1.06878	1.4587	10.2945	1.1558	55.1985	0.8115	45.9402	3.461	5.052	35.4617	73.2585	0.9566	1.60985	0.7811	6.7379	3.958	1.87142
286	0.1401	2.6457	0.4342	9.7567	31.4452	0.7553	0.4696	2.07615	21.4584	6.6087	0.0511	0.5184	10.0477	0.157	12.1168	1.0495	1.4928	1.53246	13.3629	0.3393	1.38249	1.0211	10.6793	0.1953	2.969	1.5186	30.0431	3.1445	5.0252	38.6415	34.4866	0.7232	1.71609	3.954	1.5626	2.7785	2.00585
287	0.2211	0.7896	1.2162	22.8209	28.2434	1.1153	0.4553	2.12188	18.973	47.3586	0.0685	1.0548	5.4547	0.0338	3.7986	4.3783	1.0628	1.51721	11.5789	0.1423	1.73215	2.4429	11.3365	0.2537	3.4918	0.8137	36.0468	2.352	22.1723	23.4089	54.3978	0.5906	1.93239	3.4321	8.3264	1.554	1.844
288	0.322	1.7434	1.0629	7.5684	23.2398	0.375	0.1507	2.17961	31.909	7.313	0	0.8697	8.7973	0.0326	10.7288	3.8253	0.5332	1.62755	7.8388	0.155	1.80587	2.9899	8.9307	0.4744	4.2664	0.0654	39.2355	3.9782	11.5917	12.9166	69.526	0.5926	1.52528	3.512	124.079	1.3905	2.16379
289	0.1675	1.9606	0.8317	11.9359	18.4556	0.8253	0.0679	1.88778	10.2827	9.4415	0	1.0241	7.0248	0.0353	6.6385	3.3395	0.7399	1.50137	9.7877	0.122	1.48285	1.4152	13.7658	2.4925	1.593	0.3495	33.8458	3.3066	5.3904	36.3045	69.7216	0.536	1.6157	0.3427	3.253	0.6474	1.89666
290	0.3674	0.9497	0.6895	10.3315	38.8107	0.9971	0.4841	1.96813	27.4102	19.993	0.9201	1.4691	6.4194	0.0309	2.6311	4.1343	0.7107	1.75732	8.0576	0.1683	1.33071	0.8252	18.1203	1.4387	2.9577	0.4492	23.2752	3.0435	6.1813	15.5213	32.9014	0.041	1.92821	0.2532	0.4867	1.5413	1.85178
291	0.3318	1.3059	0.8851	5.3494	17.1513	0.6822	0.3544	1.98311	25.5705	6.6771	0.0331	0.7698	5.3638	0.9989	14.3565	2.8395	1.6563	1.51152	7.4682	0.1396	1.63371	0.7469	7.6153	0.7492	2.6543	0.5497	39.9251	4.37	27.5233	24.5892	29.4416	0.3514	1.9097	0.6047	13.8581	1.4437	1.75267
292	0.3088	1.085	0.9981	14.6094	30.1227	0.6133	0.0701	1.95377	14.4006	3.8913	0	1.7939	4.0747	0.4231	6.1519	5.222	2.0742	1.82785	18.0487	0.0452	1.21236	0.675	11.278	0.5669	4.4809	0.1901	76.135	5.7257	11.0172	24.5833	72.7236	0.5186	1.83155	1.2355	3.0694	3.0002	1.77356
293	0.2587	1.1583	0.6878	12.8654	20.8571	0.2653	0.1314	2.0851	34.3984	15.7035	0	1.0267	4.772	0.1119	3.8357	1.2571	1.9261	1.81492	3.4569	0.106	1.52111	1.0578	9.0905	0.4556	1.9046	1.1477	23.214	2.6743	16.3458	14.5926	64.3289	0.5117	1.96046	1.5316	1.0877	1.5516	2.06568
294	0.2397	2.4548	0.8262	20.9003	21.9269	0.1325	0.4727	2.08999	11.4181	13.156	0.1304	2.0198	5.0556	0.189	6.2103	1.4216	0.9281	1.61249	4.54	0.2698	1.35824	2.5619	0.9151	0.3727	0.5987	0.5688	30.8929	2.8199	16.3686	18.5164	47.1648	0.3844	2.18269	0.3213	0.1484	1.825	1.85472
295	0.3695	1.3443	0.7751	5.2287	38.1486	0.4965	0.1273	2.03595	12.3266	18.9466	0.1165	1.0929	9.8715	2.8894	8.685	1.6668	1.5722	1.87113	15.2432	0.1587	1.57095	1.4046	7.3692	1.582	2.8213	0.4792	30.1155	2.6939	4.2454	35.5581	26.0994	0.5761	2.07758	0.1154	13.083	1.4903	1.9001
296	0.2509	1.455	0.5931	6.3695	15.8513	0.7424	0.269	1.84801	15.0103	29.4554	0	0.844	4.6804	0.598	4.2861	2.7406	0.5882	1.67409	12.8009	0.2868	1.5311	0.8384	11.7812	0.8506	2.7146	0.9892	3.7454	9.0335	11.8162	30.611	48.4064	0.3658	1.76711	3.6024	18.7322	0.589	1.82563
297	0.2831	2.1777	1.2307	25.1408	18.1372	0.4136	0.2551	1.96846	18.1142	2.6527	0.8285	1.4267	4.9741	0.1442	5.7801	7.9037	0.6011	1.59255	4.7587	0.3176	1.26171	5.8486	6.378	0.5865	1.8398	1.3626	42.1965	3.8748	11.6081	21.4227	45.9318	0.5261	1.76541	5.3913	9.7565	7.4001	1.90538
298	0.3002	1.5165	1.0214	6.3461	25.3384	0.0562	0.6169	1.97683	24.9964	27.0843	0.1523	0.9346	9.367	0	7.3556	1.3637	1.3839	1.56457	9.8786	0.2739	1.26917	1.4002	7.3637	0.5315	2.0651	1.1109	46.0175	4.7673	5.8453	22.341	51.8585	0.8373	2.13152	1.7262	24.3434	0.8032	1.79081
299	0.3415	2.0692	0.8112	11.4942	25.8169	0.3183	0	1.9113	45.3969	5.6851	1	0.3741	6.4981	0.0442	4.2231	2.5711	0.482	1.17786	9.0391	0.4073	1.33021	1.1994	12.0752	1.1211	1.9922	0.8677	30.0445	3.3234	5.4643	24.8499	84.8992	0.2434	2.30508	3.0667	0.8798	3.8241	1.95404
300	0.2132	2.794	0.5536	19.1516	14.8698	1.1048	0	2.06296	25.8497	3.3636	0	1.4323	16.8037	2.5318	6.1293	3.9424	1.2276	1.50332	12.601	0.2149	1.00722	1.3015	11.9681	0.8437	3.6246	0.9032	24.8163	2.4832	7.2531	23.2288	39.6091	0.8238	1.65997	7.3187	43.765	0.147	2.03598
301	0.2062	1.9052	0.6928	17.0813	26.5212	0.4189	0.0826	1.93184	14.9207	3.0618	0.0484	0.6617	9.9623	0.1016	7.624	2.284	1.7519	1.87271	4.1958	0.0765	1.36592	3.4757	10.7353	0.6387	1.591	0.6185	34.3956	2.7345	11.159	24.9515	47.4588	0.4531	1.79597	9.0811	3.3903	0.5513	2.01201
302	0.2603	1.8488	0.3962	7.9895	16.0851	0.5023	0.0714	2.09367	11.1552	4.5932	0	0.7009	14.2224	0.0774	13.0213	5.7844	1.505	1.73642	3.7295	0.4741	1.30891	1.9562	9.3635	0.5039	2.0017	0.1909	53.5545	5.4799	4.6903	25.5008	44.5856	0.3936	2.06802	0.8833	8.333	3.222	1.88099
303	0.212	1.8537	1.3739	12.7145	50.5782	0.612	0.2254	1.9964	13.5692	6.8951	0.0566	1.1777	12.4668	0.032	3.4254	3.4115	0.9322	1.47702	4.0601	0.414	1.40374	1.7368	14.6076	0.2581	2.1726	41.8526	43.894	3.0759	6.5491	0.3764	41.8247	0.2867	2.00395	1.087	0.6286	0.8863	1.99214
304	0.1691	1.7885	0.8663	5.1351	24.2834	0.7645	0	2.08527	25.5532	8.1942	0	1.7269	7.7933	0.2428	5.5082	6.2079	1.0398	1.66432	7.3991	0.247	1.66387	1.6335	6.9797	0.2269	1.7078	1.6173	33.8466	3.3745	4.6603	32.2801	27.3072	0.4688	1.75858	5.1758	1.2446	1.2524	2.09186
305	0.3775	0.6659	1.3435	11.1271	21.4096	0.4198	0.1343	2.0449	18.0984	6.7274	0.0564	1.6946	7.0891	0.0274	11.0827	3.3967	1.4391	1.7006	12.9026	0.1114	1.39294	1.2496	15.264	1.0514	3.5185	0.8321	51.1267	3.7361	22.4999	25.9737	39.274	0.4974	1.55094	16.0214	1.5451	5.16	1.87424
306	0.2565	1.6655	0.9071	25.4535	27.6896	0.3731	0	2.07664	19.1408	5.5618	0.2058	1.1661	8.6162	0.0911	3.0123	3.0885	1.3693	1.52728	3.2094	0.0479	1.37158	0.3679	9.7134	0.6311	2.0926	0.19	39.2513	5.776	7.7614	39.6906	56.8758	0.3243	2.18238	0.6657	0.8788	1.8214	1.78342
307	0.2743	0.8648	1.1998	17.6876	19.7654	0.43	0.1848	1.98472	11.0941	18.0996	0.0827	2.0175	8.6953	0	3.9214	4.7794	1.1484	1.51173	3.1509	0.2172	1.30101	1.2212	6.6702	0.3838	1.9368	0.6289	48.99	5.2006	12.5145	26.3988	27.2698	1.6148	1.90761	1.0304	14.327	3.3005	1.77111
308	0.187	1.4907	1.2602	7.8023	12.9223	0.4093	0	1.95104	6.6185	13.7319	0	0.4198	7.9585	0.0737	16.1056	3.2348	1.852	1.35622	8.1731	2.1625	1.57922	2.5265	7.4274	0.5297	1.6108	0.284	55.5087	2.7567	10.8488	23.5079	35.3073	0.9101	2.04771	2.6926	28.6949	2.6824	2.03323
309	0.3954	1.2242	0.7742	8.6146	18.9293	0.6558	0	2.05149	16.221	7.2274	0.0497	1.3848	9.8934	2.9525	15.6093	12.1995	1.0022	1.50718	13.8614	0.0437	1.32378	2.9404	12.0253	1.2242	1.2156	0.459	38.5167	2.2135	7.4314	25.3306	34.4375	0.2005	2.29851	2.0195	0.5929	4.5858	2.15965
310	0.3585	2.6884	0.6157	8.3899	26.3138	0.3401	0.0632	1.93123	27.948	4.6486	0	1.5017	11.9683	0.0329	4.4918	3.2716	0.9724	1.49982	5.0052	0.1804	1.64088	0.6184	9.4785	0.4021	4.0409	0.6169	25.0284	2.8691	6.2857	18.5141	17.9918	1.2952	1.47182	0.4671	0.6661	2.5708	1.83169
311	0.3197	2.6283	0.7477	8.7653	19.648	0.4382	0.7572	2.14537	10.3594	11.2702	0.0981	0.6392	10.8545	2.4865	15.7701	1.7473	1.8002	1.66295	7.4338	0.0449	1.46805	0.9781	7.9886	1.0826	2.8145	0.2147	35.4713	3.6188	17.8	22.9688	68.3281	0.5601	2.04789	0.4207	18.5111	2.1025	1.96263
312	0.3914	2.4565	0.6439	13.0967	30.556	0.2788	0.0734	2.1117	18.5675	12.9346	0.0876	0.5721	6.9991	0.1248	19.4341	2.6859	1.0653	1.39491	5.1463	8.1526	1.69172	1.68	7.5318	0.4012	1.485	0.5721	54.751	4.4861	8.9512	27.8154	95.8924	0.5705	1.95845	11.4269	19.1267	2.3358	2.03079
313	0.3116	1.2059	0.9565	7.9105	36.0177	0.3708	0	2.06294	19.0891	10.5638	0.1423	0.8027	12.3606	1.3872	6.167	2.9978	0.7038	1.35219	5.424	0.5688	1.37959	1.6787	13.9715	1.3857	2.7163	0.1776	24.8123	2.1073	11.276	25.4403	32.1976	0.4529	1.67405	4.6836	8.2033	2.2559	1.93454
314	0.2256	1.4724	1.5242	111.037	27.3028	0.5469	0.9581	1.96053	32.1365	6.2962	0.155	0.3681	8.3912	0.0313	7.1331	2.9517	1.8184	1.67106	7.1431	0.2309	1.3767	1.3648	8.3971	0.514	2.0595	0.3179	33.9045	2.5157	6.6376	31.1486	37.2717	0.7578	1.56056	4.0961	0.0754	1.3054	2.04516
315	0.1462	1.957	1.3982	27.0636	29.8247	0.4546	0.3157	1.8768	7.9883	20.51	0	0.7057	7.6464	0	6.158	1.6876	4.265	1.69628	23.7073	0	1.62551	0.6903	9.7791	0.7727	55.1985	1.5752	57.515	5.2375	10.8071	27.4481	42.8165	0.7641	1.65865	10.8051	0.0458	1.6745	2.08098
316	0.3034	1.213	0.5632	39.225	31.0102	0.3658	0	1.81074	7.1453	46.382	0.0458	0.8255	9.2794	0.0323	2.9649	5.8818	0.5332	1.62755	13.3629	0.1259	1.38492	2.148	12.5935	1.0459	2.969	1.5023	41.3792	2.745	11.2087	25.4525	75.2937	0.5993	2.03553	0.3479	3.8701	3.0792	1.84176
317	0.1686	1.5976	0.711	5.6077	30.5196	0.3992	0	2.00103	16.6616	6.7879	0	1.0511	5.188	1.7201	4.4359	1.8621	0.7399	1.50137	11.5789	0	1.32887	1.2352	9.3232	0.631	3.4918	0.7983	33.1373	3.3095	6.2778	17.647	55.9759	1.1019	1.57903	5.978	1.2793	4.3105	1.96998
318	0.2437	1.0603	0.5027	17.1036	29.7939	0.6046	0.0628	1.99626	10.6521	9.9698	0	0	4.7734	2.8195	12.1168	1.0495	0.7107	1.75732	7.8388	0	1.4347	1.389	9.9748	0.2116	4.2664	0.7198	31.1352	4.6578	19.617	18.5446	39.6948	1.719	1.68913	5.0448	8.6119	2.0137	1.99586
319	0.1498	1.2886	0.8615	11.8645	29.0281	0.2478	0.0612	1.96687	12.9874	5.7527	0.0524	0.3256	14.5677	1.86	3.7986	4.3783	1.6563	1.51152	9.7877	0.2615	1.35613	0.869	11.0826	0.4591	1.593	0.4609	25.4329	2.3913	5.9733	24.3882	54.2748	0.9886	1.80422	0.4985	2.0449	1.193	1.97547
320	0.3536	4.4733	0.5754	7.4334	12.6565	1.3573	0.5835	1.92146	15.0103	29.4554	0.1304	0.7532	10.0477	0.157	10.7288	3.8253	2.0742	1.82785	8.0576	0.0646	1.41449	3.7083	11.9914	0.5306	2.9577	0.5245	35.4206	2.3409	8.9212	21.1788	16.7185	0.4073	0.494433	0.2303	7.0553	1.6261	1.88326
321	0.3618	1.6789	0.9536	35.9584	10.2971	1.2373	0.0573	2.27468	18.1142	2.6527	0.1165	0.4851	5.4547	0.0338	6.6385	3.3395	1.9261	1.81492	7.4682	0.1675	1.85602	0.9	12.6265	0.5151	2.6543	0.7644	51.3045	3.2594	19.1795	32.305	45.6453	1.1466	2.03484	0.3529	6.2353	3.2455	2.09261
322	0.2708	0.8933	0.8971	4.3529	39.0927	0.6631	0.6912	1.81763	24.9964	27.0843	0	1.2245	8.7973	0.0326	2.6311	4.1343	0.9281	1.61249	18.0487	0	1.29968	0	12.9563	20.0267	4.4809	0.6711	54.8071	3.2724	5.0487	19.8628	72.1572	0.4342	1.99841	3.4327	0.5097	2.5423	2.03223
323	0.1438	2.4746	0.7241	5.3804	28.09	0.9347	0.7435	1.84953	45.3969	5.6851	0.8285	0.4399	7.0248	0.0353	14.3565	2.8395	1.5722	1.87113	3.4569	0.0538	1.61506	0.8026	11.6912	2.2448	1.9046	0.357	38.494	5.1776	6.589	25.8512	60.3949	0.4705	1.90384	0.3607	6.9175	2.2294	1.85804
324	0.2663	1.2626	1.0199	25.8853	16.8134	0.5038	0.3493	1.99511	25.8497	3.3636	0	1.6702	6.4194	0.0309	6.1519	5.222	0.5882	1.67409	4.54	0.2615	1.35305	0.5963	13.4624	1.5459	0.5987	0.3764	33.4403	2.7402	11.0288	18.976	40.6178	114.437	1.76355	1.5846	121.251	3.3149	1.86473
325	0.1447	1.168	1.0124	26.3344	34.5581	0.4198	0.2254	1.9964	14.9207	3.0618	0	2.1093	5.3638	0.9989	3.8357	1.2571	0.6011	1.59255	15.2432	0.9747	1.60271	2.5856	13.4915	1.5312	2.8213	0.2198	54.0293	3.4926	18.3745	29.9521	26.2587	2.0453	1.722	1.1198	1.6445	1.3657	1.89599
326	0.3546	1.865	0.7623	4.8488	19.876	0.3731	0	2.08527	11.1552	4.5932	0	0.4594	4.0747	0.4231	6.2103	1.4216	1.3839	1.56457	12.8009	0.1062	1.16975	1.4115	13.0638	0.4452	2.7146	0.3648	36.2426	2.6706	6.2575	21.9739	56.7808	0.7896	2.06763	0.5798	0.4876	1.5326	0.797136
327	0.384	2.376	1.3295	9.6435	37.6338	0.43	0.1343	2.0449	13.5692	6.8951	0.0484	0.5775	4.772	0.1119	8.685	1.6668	0.482	1.17786	4.7587	0	1.04678	1.1706	16.7369	0.8246	1.8398	0.1307	48.5477	7.2577	10.2116	29.1246	50.0112	0.3849	1.91572	1.1483	8.3331	3.992	1.97135
328	0.1396	1.6016	1.0874	6.582	11.2087	0.4093	0	2.07664	25.5532	8.1942	0	0.869	5.0556	0.189	4.2861	2.7406	1.2276	1.50332	9.8786	0.1619	1.23892	2.659	10.7606	0.6971	2.0651	0.5	32.4732	2.9843	5.3744	34.5382	74.9983	0.9122	1.90359	1.6129	3.8031	2.0601	2.07001
329	0.3141	1.963	0.7477	8.7653	18.9293	0.6558	0.1848	1.98472	18.0984	6.7274	0.0566	1.6505	9.8715	2.8894	5.7801	7.9037	1.7519	1.87271	9.0391	0.1685	1.33064	0.5524	13.0652	2.3747	1.9922	2.6546	120.341	7.6725	12.1034	28.8933	25.6216	0.1813	1.76425	4.5055	1.1639	3.1796	1.7558
330	0.1421	2.0467	0.6439	13.0967	26.3138	0.3401	0	1.95104	19.1408	5.5618	0	0.5137	4.6804	0.598	7.3556	1.3637	1.505	1.73642	12.601	0.1734	1.37158	0.7514	12.4859	0.4454	3.6246	0.6858	45.4191	6.0226	16.1928	27.8666	50.5552	0.2358	1.4696	1.1999	0.2021	2.0533	1.84972
331	0.4057	1.2791	0.9565	7.9105	19.648	0.4382	0	2.05149	11.0941	18.0996	0.0564	1.2154	4.9741	0.1442	4.2231	2.5711	0.9322	1.47702	4.1958	0.1689	1.21813	1.2696	10.6514	0.1877	1.591	0.2241	44.0348	4.1114	13.829	22.7309	58.6731	0.985	1.96023	0.862	30.2933	4.1279	2.02377
332	0.2526	1.7351	1.5242	111.037	30.556	0.2788	0.0632	1.93123	6.6185	13.7319	0.2058	0.7911	9.367	0	6.1293	3.9424	1.0398	1.66432	3.7295	0.1066	1.25461	1.9219	7.12	1.0317	2.0017	0.0969	28.1282	2.7738	8.7806	14.4847	61.1036	0.5481	1.8983	2.1221	49.8747	1.7785	2.07393
333	0.2584	1.5976	1.3982	27.0636	36.0177	0.3708	0.7572	2.14537	16.221	7.2274	0.0827	0.5901	6.4981	0.0442	7.624	2.284	1.4391	1.7006	4.0601	0.3197	1.30121	1.2352	13.6535	0.4591	2.1726	0.3827	44.9646	4.669	5.5665	21.666	23.3585	0.2919	2.15678	5.1254	9.6108	1.9384	1.9744
334	0.366	1.0603	0.5632	39.225	27.3028	0.5469	0.0734	2.1117	27.948	4.6486	0	1.7785	16.8037	2.5318	13.0213	5.7844	1.3693	1.52728	7.3991	0.0527	1.8614	1.389	12.4573	0.5306	1.7078	0.358	30.6201	3.5181	6.4042	23.7552	42.5673	0.594	1.59136	2.9979	24.0594	2.0342	1.93062
335	0.393	1.2886	0.711	5.6077	29.8247	0.4546	0	2.06294	10.3594	11.2702	0.0497	0.7228	9.9623	0.1016	3.4254	3.4115	1.1484	1.51173	12.9026	0.072	1.41073	0.869	7.9687	0.5151	3.5185	0.6957	42.5711	3.5943	6.6593	29.0026	58.8434	0.3221	1.62803	1.0478	0.5465	1.6821	2.01873
336	0.29	4.4733	0.5027	17.1036	31.0102	0.3658	0.9581	1.96053	18.5675	12.9346	0	0.8574	14.2224	0.0774	5.5082	6.2079	1.852	1.35622	3.2094	0	1.54725	3.7083	8.4261	20.0267	2.0926	6.9487	59.7436	5.2755	12.4641	32.2674	35.664	1.4395	2.17855	0.2499	4.3892	2.0123	2.23172
337	0.2518	1.6789	0.8615	11.8645	30.5196	0.3992	0.3157	1.8768	19.0891	10.5638	0.0981	0.6912	12.4668	0.032	11.0827	3.3967	1.0022	1.50718	3.1509	0.2386	1.31384	0.9	13.8555	2.2448	1.9368	0.209866	27.9816	2.2051	9.954	40.7038	39.6717	0.6975	1.70174	2.3351	2.3454	2.7568	2.0875
338	0.227	0.8933	0.5754	7.4334	29.7939	0.6046	0	1.81074	32.1365	6.2962	0.0876	1.1075	7.7933	0.2428	3.0123	4.3813	0.9724	1.49982	8.1731	3.1188	1.37119	0	13.4624	1.5459	1.6108	0.2121	36.2426	2.6706	22.2287	29.0334	27.0846	0.4959	1.75636	0.9159	8.7348	2.6978	2.14895
339	0.321	2.4746	0.9536	35.9584	29.0281	0.2478	0	2.00103	7.9883	20.51	0	0.5889	7.0891	0.0274	3.9214	3.429	1.8002	1.66295	13.8614	0.1347	1.68351	0.8026	13.4915	1.5312	1.2156	0.837	48.5477	7.2577	20.7881	23.8786	42.9612	0.7373	1.97752	5.1799	1.0104	1.4798	1.83354
340	0.2019	1.2626	0.8971	4.3529	12.6565	1.3573	0.0628	1.99626	7.1453	46.382	0	0.9959	13.0811	0	16.1056	3.9324	1.0653	1.39491	5.0052	0.1309	1.58098	0.5963	13.0638	0.4452	4.0409	0.1718	32.4732	2.9843	15.1204	39.4444	41.0139	0.8101	2.01991	0.5305	1.0087	2.2248	1.88983
341	0.299	1.168	0.7241	5.3804	10.2971	1.2373	0.0612	1.96687	16.6616	6.7879	0	0.5122	17.8407	0.5021	15.6093	2.4854	0.7038	1.35219	7.4338	0.0581	1.02235	2.5856	16.7369	0.8246	2.8145	0.4001	120.341	7.6725	6.7085	26.3057	36.9773	0.9225	1.53503	0.9392	1.8216	4.9802	2.0909
342	0.216	1.865	1.0199	25.8853	39.0927	0.6631	0.5835	1.92146	10.6521	9.9698	0.0458	0.9885	4.5216	0	4.4918	1.9085	1.8184	1.67106	12.5161	0.1782	1.68362	1.4115	10.7606	0.6971	1.7459	0.1984	45.4191	6.0226	14.2278	22.8791	38.2806	0.3904	1.96515	5.7722	1.0006	1.4711	2.0385
343	0.1912	2.376	1.0124	26.3344	28.09	0.9347	0.0573	2.27468	12.9874	5.7527	0	0.9886	4.7092	1.4153	15.7701	1.7191	4.265	1.69628	8.6134	0	1.30082	1.1706	13.0652	2.3747	1.4487	0.3827	44.0348	4.1114	6.6593	21.666	125.27	0.4411	1.74598	0.3124	14.8861	1.9552	1.94422
344	0.2803	1.6016	0.7623	4.8488	16.8134	0.5038	0.6912	1.81763	5.4779	38.1996	0	0.5684	11.1591	0.0362	7.994	5.7618	3.4232	1.48611	5.8042	0.2171	1.7473	2.659	12.4859	0.4454	3.3975	0.358	28.1282	2.7738	12.4641	23.7552	47.4827	0.5477	2.12183	0.3821	19.9043	1.9544	1.84488
345	0.2149	1.963	1.3295	9.6435	34.5581	0.5557	0.7435	1.84953	10.3757	16.5975	0.0524	1.728	4.9383	0	11.5958	5.0302	1.4896	1.71005	3.5627	9.0876	1.89643	0.5524	10.6514	0.1877	0.5441	0.6957	44.9646	4.669	9.954	29.0026	40.616	0.2453	2.10908	1.0215	0.5376	2.1899	2.05954
346	0.3776	2.0467	1.0874	6.582	19.876	0.7294	0.3493	1.99511	28.4096	6.2145	0.055	0.7262	6.2916	0.043	3.7566	2.9482	1.4605	1.87307	16.9543	0	1.40567	0.7514	7.12	1.0317	1.1809	6.9487	30.6201	3.5181	22.2287	32.2674	38.0367	0.3084	1.91071	4.8797	0.8384	1.9946	1.98493
347	0.1516	1.2791	0.7617	26.8181	37.6338	0.2955	1.0505	2.0175	16.5914	16.2761	0.0643	1.0887	6.021	0.0518	2.9291	2.2608	4.9468	1.8372	20.2161	0	1.25645	1.2696	13.6535	1.5473	1.6772	0.209866	42.5711	3.5943	20.7881	40.7038	33.447	0.3119	1.9095	0.4194	4.0444	3.2999	2.00771
348	0.2066	1.7351	0.5226	8.0929	11.2087	0.2558	0.0836	2.05954	20.7582	5.9796	0.4046	0.9295	15.3198	0.1233	27.3229	3.5571	6.8813	1.43691	2.9334	0.1782	1.68362	1.9219	12.4573	0.1906	1.0165	0.2121	59.7436	5.2755	15.1204	29.0334	41.0139	0.4918	1.60946	1.7353	4.9625	2.0902	1.83458
349	0.2952	2.0353	0.6056	6.0112	12.4389	0.1918	0.3735	1.79566	11.4152	9.8363	0.0949	1.1642	9.1381	0.5079	4.5624	2.2464	0.3426	1.63317	8.2788	0	1.30082	0.9711	7.9687	1.0278	1.8471	0.837	27.9816	2.2051	6.7085	23.8786	36.9773	0.4753	1.6291	1.285	18.4411	1.8084	1.77377
350	0.3578	2.4446	0.8068	3.8145	15.2381	1.2327	0.3325	2.00969	22.354	9.365	0.0638	1.6926	10.2969	0	5.3177	4.3179	1.5679	1.75564	12.0523	0.2171	1.7473	1.3485	8.4261	0.776	1.56	0.1718	25.4271	2.0658	14.2278	39.4444	38.2806	3.5944	1.82115	7.9083	0.077	1.6871	1.94943
351	0.2615	1.5028	0.6697	5.7381	17.9503	0.2222	0.2098	2.08031	22.5197	39.7665	0.7369	0.9456	16.7985	0	14.2682	3.314	5.8312	2.0677	10.347	9.0876	1.89643	2.425	13.8555	1.1432	5.3299	0.4001	55.5664	3.3538	11.379	26.3057	125.27	0.8155	1.87861	3.1522	0	2.0256	1.98674
352	0.3979	1.456	0.9026	24.249	34.0383	0.2579	0	2.03856	15.4162	17.7151	0	0.9295	5.5402	0.0776	9.842	2.4805	1.4734	1.53014	4.8264	0	1.40567	0.7042	10.684	0.315	1.1189	0.1984	45.1922	4.7164	9.5998	22.8791	47.4827	0.4639	1.82115	5.1845	37.5154	2.0902	1.89155
353	0.2699	2.9484	0.6231	5.2034	8.692	0.55	0.087	1.78084	13.8524	31.7015	0.0382	1.1642	12.484	0.0499	13.8392	2.6314	1.6114	1.53706	3.7812	0	1.25645	1.8107	9.0208	0.4209	1.6836	0.6175	26.4625	1.9865	23.164	23.9979	40.616	0.2467	1.87861	1.8355	2.0963	1.8084	1.95261
354	0.3829	1.4993	1.0209	3.8015	13.3188	0.2754	0.0639	2.07106	24.9458	7.7739	0.0391	1.6926	7.0159	0.1266	5.7925	3.0921	1.8147	1.63169	12.2792	0.3158	1.48896	1.1701	12.3054	0.5901	2.5579	0.4532	37.2934	3.0969	4.8923	21.6477	38.0367	0.5124	1.9254	0.7043	9.771	1.6871	2.01019
355	0.2572	1.7347	1.2478	12.9704	24.126	0.7963	0	1.90238	12.9417	11.2981	0.0457	0.9456	6.8371	0.1503	9.707	2.2469	1.4596	1.43917	13.0472	0.0506	1.53303	0.917	10.1223	0.5613	1.4332	0.619	28.7549	3.373	4.5071	19.9584	33.447	0.3677	2.25084	0.0722	2.4273	2.0256	2.07648
356	0.3045	1.3155	0.7827	9.9242	21.6304	0.4076	0.1199	2.0437	19.3736	19.7308	0.0823	1.2621	8.4233	0.0549	10.9114	3.7009	0.6612	1.64125	5.9044	0.1318	1.61679	1.1644	13.3392	0.5016	2.0869	0.4788	39.0878	4.3042	9.6925	24.8079	38.7573	0.4669	1.87713	1.4493	8.4538	1.8619	2.01529
357	0.2244	2.274	1.0415	44.0147	25.5059	0.4041	0.0448	2.06928	29.5025	11.8074	0.315	1.2674	8.8491	1.0087	6.4861	6.7379	1.0356	1.60705	12.0914	3.1016	1.71225	1.9888	14.4307	7.0241	19.9915	2.6675	67.1206	5.9715	14.8823	28.3417	66.8426	1.0058	2.0518	1.8943	6.6175	1.8404	2.10036
358	0.2724	2.4802	1.293	48.6704	28.7406	0.4984	0.1064	2.03707	32.081	12.0443	0.2762	1.297	9.9401	1.0197	5.4187	6.2353	1.4804	1.71861	14.7378	3.1016	1.72732	1.8258	13.5204	7.5955	20.0757	3.8222	66.0778	5.5598	17.6569	33.9913	70.3444	0.9693	2.14598	4.0522	0.4871	2.7951	2.0937
359	0.2656	2.3485	1.1619	59.1085	31.2922	0.4684	0.0616	2.00743	28.7224	4.0368	0.2762	0.801	10.9054	1.824	4.5196	5.7395	1.8855	1.74049	16.2164	3.0292	1.61023	1.5361	13.5209	7.9391	20.5531	3.5804	69.9316	5.9355	19.3791	34.0015	71.1229	0.7957	2.17832	4.4616	9.1671	3.1896	2.06304
360	0.157	1.6822	0.8908	23.9654	31.0484	0.478	0.0616	1.99778	17.3085	3.6729	0	0.717	9.9406	0.8814	6.5059	2.5683	1.6428	1.7623	10.9269	0.1053	1.39402	0.5675	12.1039	1.774	3.5757	0.5245	39.194	4.3026	14.2057	31.2053	42.0451	0.2836	2.04661	4.1782	0.986	3.2186	1.94773
361	0.3643	1.5435	0.5923	20.6454	29.3792	0.3523	0.0211	1.98118	13.215	4.85	0.0161	0.466	10.0714	1.3328	6.7837	2.477	1.4755	1.77959	9.7351	0.1221	1.44195	0.4663	12.0675	1.1741	3.117	0.407	39.0425	3.8514	12.0189	30.7855	37.3666	0.4331	1.97807	3.7329	5.8221	2.3662	1.92376
362	0.3051	1.6351	0.6917	11.5253	30.4515	0.3626	0.2735	2.05141	16.7592	6.5608	0.0161	0.7026	9.2503	0.5144	8.8814	2.8785	1.0295	1.73377	8.5613	0.1531	1.50108	1.3282	10.0858	0.9337	2.939	0.4696	34.571	3.6536	10.7718	29.8762	41.1058	0.7052	1.88651	2.9604	4.3207	1.9971	1.89021
363	0.3297	1.4319	0.6465	12.1338	30.4412	0.3988	0.2979	2.07242	19.0736	7.2722	0.035	0.8257	9.4661	0.4728	7.0553	2.5457	0.9205	1.72882	8.4378	0.0676	1.44031	1.5312	10.475	0.6556	2.4016	0.2568	39.3853	3.9271	11.7355	29.5431	39.0227	0.5246	1.8967	3.253	7.2103	2.0308	1.8968
364	0.3965	1.803	0.7968	18.4188	29.7805	0.4574	0.2769	2.10798	20.9308	6.8278	0.0189	1.5998	8.439	0.0212	6.6661	3.507	0.8577	1.61293	11.1915	0.0508	1.45244	1.7226	11.0769	1.2988	3.3643	0.4054	44.3116	4.1293	14.7143	24.3942	54.5219	0.5667	1.92871	2.0971	9.9429	2.1765	1.97348
365	0.3488	1.9475	0.8087	15.9149	23.8262	0.4558	0.3438	2.04952	16.1111	10.1296	0.0377	1.7042	7.3713	0.5842	7.8754	3.1438	0.8223	1.48138	9.6579	0.0976	1.4103	1.7471	11.3598	1.1724	3.0133	0.423	43.4321	3.6916	12.552	22.8416	46.9045	0.4503	1.87911	1.6165	5.6706	2.6639	1.97195
366	0.1618	1.9802	0.8583	15.2305	17.3272	0.4065	0.4246	1.97345	12.2845	12.4644	0.0874	1.5241	6.4136	1.524	7.7132	2.9311	1.0312	1.44518	8.6819	0.1633	1.44485	1.4607	9.6174	1.0026	2.3281	0.5632	37.7174	3.1821	10.8545	21.868	44.3002	0.6061	1.83995	1.1586	2.7388	2.7364	1.90704
367	0.3941	1.8704	0.8804	11.8728	20.6821	0.4565	0.4246	1.88703	11.3112	13.0196	0.115	1.0518	8.1764	2.1332	8.1147	2.4299	1.1538	1.60753	7.7467	0.1779	1.39271	1.3209	10.0835	0.5549	1.7749	0.4065	36.325	2.5416	7.5527	24.7851	35.324	0.391	1.84525	3.0022	9.4204	2.8756	1.88592
368	0.1553	1.7629	0.9188	19.2	25.8266	0.4172	0.1052	1.90348	16.9292	8.5359	0.0962	0.9794	9.7963	1.6122	5.3993	3.0843	1.4948	1.7296	10.8614	0.1001	1.3773	0.8578	10.9885	0.9223	2.0449	0.3655	42.0619	3.3787	13.1561	28.4864	44.3513	0.4867	2.02146	4.4497	3.6357	2.3346	1.93256
369	0.3713	1.6869	0.9315	19.0228	27.9987	0.7366	0.0209	1.94458	18.1761	7.7154	0.0441	1.0342	10.0234	0.6836	6.2437	3.8477	1.3964	1.72452	10.9343	0.0314	1.4145	1.3143	11.1868	0.9232	2.4586	0.3606	42.407	3.3522	13.7709	30.5632	49.4093	0.5047	2.02237	4.415	9.8972	2.2287	1.96738
370	0.2383	1.6831	1.0347	13.6089	26.4872	0.9475	0.0413	1.98831	18.9583	9.6178	0.0166	0.9984	8.0999	0.0745	6.3938	3.7664	1.159	1.63903	9.1461	0.0827	1.46889	1.3875	10.6701	0.9219	2.2065	0.4509	36.316	3.2666	13.2296	30.2775	47.7983	0.5979	1.99956	3.1383	7.0336	2.2721	1.94996
371	0.1747	2.0716	1.0597	7.0248	23.7492	1.0859	0.2359	1.96261	16.0053	11.5895	0.0492	1.1083	7.0923	0.0339	6.2504	3.4378	1.137	1.62445	7.8921	0.2046	1.56579	1.4138	10.4828	0.6648	1.9657	0.7109	30.8369	2.8188	8.9225	29.3204	44.7243	0.6652	1.90198	2.7224	8.3362	2.3348	1.91303
372	0.1879	1.9942	1.0595	14.3478	30.6893	0.945	0.234	2.08439	23.2644	9.9315	0.0619	1.3824	7.4138	0.033	5.8073	4.0653	1.2827	1.63691	10.5062	0.2644	1.5139	1.5815	10.7174	0.9824	2.5606	0.6788	44.8512	3.8599	14.025	27.7886	62.7174	0.7156	2.01844	3.6327	8.7153	2.2479	2.02393
373	0.1597	1.8012	0.7906	13.831	22.9062	0.7005	0.444	2.05102	19.738	12.4567	0.0619	1.1928	6.2693	0.355	5.7863	3.1062	1.3189	1.58864	8.6119	0.2272	1.42905	1.4926	9.9035	0.7447	2.4026	0.733	42.8722	3.9153	11.8123	24.7332	59.3352	0.7568	1.92355	2.4289	12.1271	2.3003	1.9919
374	0.1837	1.9691	0.63	13.6407	20.4271	0.6647	0.4973	2.0343	15.7567	24.3961	0.0292	1.0787	5.2859	0.4843	5.9026	2.6336	1.4566	1.47164	6.8421	0.1911	1.37952	1.6466	9.3658	0.6264	2.4058	0.5069	44.0619	3.6854	10.4041	21.218	55.9879	0.6355	1.85732	1.3693	12.5061	3.2142	1.99376
375	0.3237	1.9679	0.645	5.9729	12.9619	0.5963	0.5947	1.89451	10.5984	24.56	0	0.7816	4.7368	0.5113	5.9921	1.4485	1.3342	1.46413	3.9951	0.1146	1.36921	1.2283	8.7858	0.442	1.9218	0.4785	28.8356	3.4621	4.849	21.5058	33.2103	0.5731	1.6586	0.4002	9.8525	3.1614	1.83778
376	0.2448	2.0608	0.694	5.1879	15.2091	0.5269	0.7144	1.96017	11.4863	21.0466	0.0153	0.8637	4.6341	0.2413	8.9249	1.943	1.2755	1.45974	5.0629	0.1326	1.38464	1.2992	7.5529	0.5241	1.9607	0.3385	26.0068	2.6865	5.1998	20.9777	32.4572	0.3898	1.65943	0.6978	10.2316	2.8993	1.7948
377	0.1399	1.572	0.793	11.2672	22.4089	0.4269	0.4945	2.02488	13.4337	7.5034	0.0153	0.7039	6.5664	1.0634	8.0236	4.1037	1.2583	1.5634	8.1206	0.0468	1.41618	1.0662	9.4096	0.5933	2.4663	0.2692	30.9165	2.7994	8.8533	21.5973	39.9597	0.3094	1.77408	1.1239	10.6107	2.708	1.88889
378	0.275	1.714	0.7318	11.7302	20.2269	0.2477	0.5026	1.97201	9.7058	17.974	0.0153	0.6706	6.5359	1.2255	7.3183	4.0026	1.2793	1.53342	7.837	0.0468	1.44785	0.9804	9.5914	0.4996	2.4396	0.283	32.6489	2.2252	8.6555	19.3481	40.2781	0.3036	1.75616	1.0295	10.9898	3.0694	1.91604
379	0.2727	1.9233	0.8488	11.0846	18.683	0.5601	0.2632	1.96913	9.6137	20.1833	0.0175	0.697	6.5087	1.2105	6.6721	3.9462	1.1898	1.49298	6.421	0.1247	1.44027	1.1618	10.3882	0.3913	2.5159	0.5212	33.8984	2.8927	8.3015	20.4691	36.8693	0.4606	1.72802	0.6561	11.3689	2.7635	1.94995
380	0.1516	1.8292	0.9639	7.3251	15.3789	0.5489	0.3053	1.97778	14.7544	20.3372	0.0358	0.8143	6.3405	0.2474	6.5344	2.6257	1.1958	1.497	4.8445	0.2006	1.44243	1.1876	8.497	0.431	1.8801	0.5105	28.2826	3.2922	7.2103	25.0976	34.9162	0.4716	1.7258	1.3464	9.0944	1.9077	1.86124
381	0.2583	1.7866	1.1699	8.0009	21.5066	0.5709	0.1808	2.04382	18.4589	13.0294	0.0573	0.9829	6.9464	0.0628	6.0054	2.9325	2.2624	1.59872	8.3951	0.2006	1.57397	1.3605	8.6857	0.8412	1.5877	0.5624	28.9116	2.8387	8.8735	31.4753	43.9015	0.4907	1.83941	3.0364	9.4734	1.1973	1.87853
382	0.1368	2.0255	1.4962	11.053	25.8715	0.3433	0.0989	1.98523	21.9197	9.4901	0.1747	1.121	10.8896	0.8587	7.6797	4.0036	3.1689	1.62739	9.0132	1.3132	1.68401	3.3952	13.4693	1.3368	2.2891	0.6869	33.3114	2.809	10.0338	31.7053	43.7777	0.4421	1.8918	3.5733	21.9833	1.1931	1.84329
383	0.1985	2.3181	1.3183	11.4752	28.0336	0.3611	0.0503	1.98142	16.2549	10.6973	0.1879	1.0877	11.088	0.8925	11.8788	3.8266	3.0593	1.64217	8.7668	1.2373	1.59346	3.4079	13.9543	1.3569	2.6903	0.7222	39.6411	3.349	11.1604	29.3145	45.5397	0.4893	1.90377	3.3947	22.3624	1.2108	1.88866
384	0.2654	2.366	1.3203	13.7718	31.9624	0.5406	0.0503	1.93453	18.1758	8.3936	0.1665	1.3443	13.6628	0.9036	12.0689	5.1346	2.1244	1.7176	8.3184	1.3504	1.47412	3.2563	15.3614	1.3054	2.8671	0.7408	44.6685	4.3281	13.0296	29.8443	48.5029	0.5764	2.01626	4.0372	3.2643	1.9951	1.93847
385	0.3551	1.9755	1.0145	13.6924	38.869	0.8174	0.0602	1.99065	18.763	19.6559	0.0316	1.1968	12.2172	0.0703	11.9571	4.3387	2.6323	1.81222	9.5211	0.1605	1.47621	1.0633	11.1913	1.1245	2.003	0.4859	45.2705	4.2608	15.0825	30.4011	64.5292	0.5356	2.08297	6.4888	3.6434	1.9985	2.00202
386	0.215	1.9544	1.1457	10.8458	39.0691	1.2017	0.0818	1.96675	20.0966	22.2822	0	1.6135	11.4942	0.1174	9.4186	4.662	4.4295	1.75522	8.9779	0.2122	1.67532	1.1819	10.8861	1.227	2.1973	0.723	36.8803	3.4093	12.4702	30.2575	56.4469	0.6348	2.04185	5.761	4.0225	2.1256	1.98148
387	0.3197	1.6258	0.9713	8.5335	32.6241	1.1454	0.1152	2.046	17.2628	29.7277	0.0127	1.3798	9.1164	0.1007	11.7866	3.7357	4.0569	1.66607	5.9934	0.1398	1.69409	1.1487	9.5606	0.9098	1.7968	0.6799	33.2762	2.4687	9.3788	23.3088	54.0476	0.5067	1.89637	3.6838	10.4016	1.6223	1.96542
388	0.1774	1.3466	0.9794	11.1271	27.9585	0.9016	0.0935	2.09809	18.0715	19.0635	0.0258	1.3189	9.3212	0.0901	7.7821	3.9143	2.9306	1.62766	8.7737	0.1484	1.58647	1.1244	9.4203	1.0714	1.7075	0.5998	36.2414	2.6261	12.3418	29.0348	52.8035	0.5568	1.9245	2.382	2.8852	1.3014	1.99679
389	0.3573	1.3811	1.1338	13.9965	32.1077	0.5733	0.1674	2.06508	17.2466	16.9245	0.041	1.1212	12.6703	0.1765	6.0938	3.2823	2.5806	1.85896	13.5777	0.1433	1.49986	1.037	9.042	0.9751	1.1341	0.3975	40.7843	2.0127	17.8199	29.6593	64.5485	0.3778	2.12003	7.4281	5.1598	3.1598	1.99508
390	0.2367	1.5194	1.1437	13.214	31.9168	0.5604	0.3034	2.04079	15.8035	8.6021	0.0425	1.0684	11.8145	0.1674	11.3362	2.7754	2.9575	1.84038	13.3679	0.1177	1.42999	0.9871	8.5256	0.9358	1.2916	0.407	37.5327	2.1584	17.5961	29.16	57.383	0.383	2.10602	7.2876	15.5388	2.9308	1.93642
391	0.1333	2.0074	0.9911	8.6608	25.624	0.4683	0.4161	1.9368	10.4964	8.9263	0.0463	0.9118	9.0238	0.6391	11.6048	2.0376	2.972	1.79053	10.4761	0.0969	1.48915	0.8534	7.8784	0.6216	1.5136	0.4602	29.4009	2.001	11.4327	22.0085	44.0215	0.4176	2.01437	5.9058	9.1793	4.0091	1.81208
392	0.2548	1.6574	0.7841	10.6445	22.53	0.5028	0.2994	2.00238	12.3454	6.6848	0.0645	0.9137	6.7966	0.4839	12.401	3.1298	1.6332	1.56882	7.7548	0.1403	1.38214	0.8207	8.609	0.8346	1.4746	0.5968	32.7832	2.7749	10.7498	24.0461	45.0222	0.4302	1.8754	1.4629	6.297	1.5915	1.88028
393	0.3276	2.1224	1.0804	15.2807	27.6151	0.7264	0.2926	2.06403	22.7784	11.2351	0.0754	0.8227	6.9355	0.4839	8.0494	4.1704	1.6286	1.54305	10.226	0.1782	1.49252	3.5579	9.0459	1.6919	2.9123	0.9112	45.25	4.2123	12.9297	32.2306	55.498	0.8122	1.97063	1.9142	1.6761	1.5075	2.01622
394	0.3181	1.766	1.1419	14.733	29.5647	0.9008	0.2686	2.09107	24.7193	13.9898	0.0896	0.9316	7.463	0.0264	9.8093	4.5801	1.4347	1.51508	9.0752	0.2385	1.4961	3.9994	9.397	1.6335	2.6696	1.0479	43.9972	4.2466	13.0515	32.504	61.4058	0.9498	1.96257	1.7264	7.0552	1.3068	2.02837
395	0.1372	1.8028	1.0717	9.7522	24.9183	1.102	0.2686	2.1139	23.6732	15.6105	0.0561	0.8468	5.7503	0.0316	12.6498	3.4131	1.0221	1.54637	6.3182	0.2544	1.47457	4.3099	10.3886	1.2867	2.7108	0.7993	39.7792	4.3635	7.7211	24.989	45.8644	0.9085	1.8103	0.9691	3.4343	1.5532	2.00583
396	0.1531	1.7284	1.0448	13.7485	30.5713	0.8738	0.1813	2.04525	17.3167	11.3107	0.0605	1.2018	9.2108	0.0727	9.8246	2.922	2.2	1.73508	6.9622	0.2928	1.37306	2.0298	11.1035	0.9443	1.7868	0.4096	34.4962	3.904	13.0317	24.21	40.5569	0.8019	1.91223	4.1049	5.8134	1.7869	1.94935
397	0.3643	2.0975	1.1777	15.4431	38.059	0.7439	0.0753	2.03121	20.9386	8.9409	0.0296	1.533	10.1596	0.2277	9.7796	2.6881	2.455	1.81774	9.7025	0.3329	1.28813	1.9909	11.0873	1.3145	1.8916	0.288	41.037	3.8211	14.9073	21.5808	40.1459	0.6853	1.95196	5.5104	8.1925	2.4329	1.97789
398	0.2486	2.278	1.2174	19.1507	39.4837	0.5272	0.1209	2.00239	21.3348	8.2033	0.0296	1.5292	11.5849	0.2104	7.032	3.3738	3.0621	1.80087	11.0592	0.2987	1.22309	1.5595	10.1554	1.5675	1.569	0.4494	48.1741	3.6849	18.2954	25.4717	48.7322	0.8086	2.06024	6.7355	8.5715	2.7446	2.0062
399	0.3089	1.9612	1.1593	14.0781	40.0566	0.4931	0.0768	2.01789	22.1043	10.7851	0.0239	1.626	12.0778	0.1693	6.6774	3.2928	2.3385	1.81392	12.4199	0.2329	1.26151	1.1094	10.2163	1.428	1.2763	0.3963	48.1618	3.2241	14.5772	21.5646	60.8965	0.5278	2.11538	6.5283	8.9506	3.4273	2.02458
400	0.1614	1.9374	0.9342	12.8542	31.5546	0.4614	0.2237	2.05295	17.3867	12.4678	0.0239	1.2011	10.8785	0.0259	8.2634	3.3708	2.0123	1.74098	9.1946	0.2551	1.25332	1.2989	9.5846	0.9611	1.1289	0.6292	44.1802	3.4383	12.3199	21.255	58.7889	0.5937	2.05447	5.083	9.3297	2.6014	2.00133
401	0.2642	2.2168	1.0353	10.5568	35.9073	0.4988	0.1781	2.03008	17.8638	13.5839	0.0601	1.274	11.6076	0.0425	8.5846	2.8086	1.6508	1.79786	9.6203	0.3215	1.36126	1.4361	9.6223	0.8557	1.2232	0.6355	37.3434	2.9858	10.8101	19.2308	57.3224	0.6582	2.05453	5.7103	1.748	3.5229	1.9751
402	0.3603	2.5522	1.0261	9.1988	25.5612	0.5688	0.1987	1.99566	17.974	15.9936	0.0362	1.1021	8.3467	0.0847	8.503	2.7346	1.0786	1.72081	7.2909	0.3784	1.48582	1.4961	9.3721	0.7337	1.5978	0.7319	35.1085	3.1582	9.2232	22.889	43.8845	0.7071	1.88868	3.7902	10.0879	3.2797	1.94091
403	0.3111	2.6115	1.2593	9.935	24.3554	0.6192	0.0518	2.00032	19.1267	17.9056	0.0362	1.1752	8.779	0.109	9.247	2.6568	1.0879	1.71606	7.4954	0.2575	1.50591	2.107	10.7701	1.0338	2.4407	0.6791	36.376	3.2123	9.7565	28.2285	44.623	0.8217	1.92037	3.8404	2.467	3.0864	1.98058
404	0.3028	2.5228	1.2329	8.4835	15.9486	0.6323	0.1917	2.00296	17.7056	18.8369	0.0157	0.9043	6.2956	0.1139	10.5705	2.6593	0.9848	1.56271	5.6523	0.1354	1.49767	2.1871	10.3155	0.8463	2.6998	0.9436	32.1188	3.4428	7.6392	29.1973	37.9058	1.1401	1.76453	1.9245	8.8461	2.3364	1.95423
405	0.1829	2.4256	1.1562	8.5967	14.0187	0.6314	0.1622	2.0337	17.4179	22.974	0.0157	0.6713	6.3251	0.0717	14.0559	2.2088	0.9004	1.44238	3.9052	0.1255	1.35692	2.826	11.3443	0.8298	2.459	1.1542	32.3487	3.5734	6.1876	24.7916	36.1353	1.2698	1.63392	0.3606	12.2251	2.2314	1.99227
406	0.2371	2.3717	1.1794	11.7616	19.7798	0.6793	0.2404	2.00316	22.3563	18.4345	0.0448	0.581	7.0301	0.4146	12.835	4.0548	1.4497	1.44404	6.8628	0.8092	1.43391	2.9631	13.6056	0.8291	1.7909	1.1137	46.4451	4.3797	7.9588	22.8712	41.1523	1.0383	1.80265	1.3386	13.6042	1.9657	2.01129
407	0.3129	2.4239	1.1426	11.2116	20.1947	0.7171	0.2646	1.99457	20.6405	19.0873	0.0578	0.6255	6.9649	0.4029	15.3081	3.9616	1.2941	1.46613	6.685	0.8078	1.42064	2.8225	13.1671	0.7923	1.8313	0.9606	46.4247	4.2567	7.7008	23.4732	41.1399	0.8475	1.80624	1.3821	6.9065	1.7453	2.00517
408	0.2971	2.1673	0.982	9.3454	19.683	0.5729	0.3177	1.947	17.7025	12.5861	0.1158	0.6331	6.5446	2.1103	11.8813	4.1197	1.3947	1.46653	7.3221	0.7955	1.53473	2.3604	12.3379	0.5349	1.6387	0.7965	43.414	3.74	7.4661	24.3434	39.8176	0.6627	1.81367	1.7927	8.0091	2.0197	1.9261
409	0.3966	2.21	0.7831	4.9322	16.0481	0.4423	0.3517	1.91732	10.5506	16.1351	0.0867	0.8608	5.5859	2.0269	9.5928	2.2788	1.2226	1.48691	5.2979	0.0896	1.49691	1.1897	9.3279	0.3078	1.7634	0.5709	28.0741	2.7294	5.2999	24.5604	32.3382	0.6837	1.70049	1.0217	5.7415	3.0214	1.87324
410	0.2866	1.6574	4.3899	14.7327	11.5076	0.2808	38.2123	1.75737	9.4263	11.0978	0.058	0.6255	5.9597	5.2335	4.3053	1.5089	4.6659	1.37017	4.9227	2.7926	1.61028	1.6409	7.0945	1.0735	4.4011	14.2207	21.5846	4.8491	11.2364	16.9429	29.2455	38.4472	1.58627	1.0947	3.1206	3.1344	1.72211
411	0.1803	1.7262	4.6457	16.9293	15.4872	0.6544	38.3148	1.87103	15.2726	9.3646	0.0225	0.4589	4.9426	3.5418	5.8784	1.7694	4.6156	1.28151	6.2876	2.9221	1.53368	2.1513	5.7916	1.4685	5.2107	14.5536	25.3525	5.2007	11.6405	19.3858	40.2525	38.9843	1.76638	0.9493	13.4997	2.5057	1.77473
412	0.147	1.4979	4.6913	19.2835	22.3877	0.8892	38.2659	1.92274	18.7242	5.2723	0.0225	0.3596	7.3841	3.2322	7.5959	2.7166	4.4344	1.34741	6.6017	2.9841	1.5094	2.2826	6.6885	1.5601	5.6577	14.7673	30.6531	5.8919	14.2586	19.5434	60.7374	39.0907	1.84739	1.1136	23.8788	1.6109	1.86009
413	0.219	1.5513	1.0914	11.7561	29.342	0.8997	0.6661	2.01896	21.744	6.9032	0.0225	0.5213	7.7018	0.6466	8.2275	3.3792	1.5269	1.58639	9.2123	0.2666	1.47708	1.7434	8.5094	0.9183	3.0286	0.8798	39.4195	3.9885	10.3749	32.6481	65.4727	1.0733	1.98246	2.4222	9.2578	2.0215	1.95117
414	0.3517	1.4054	1.1491	9.8257	27.076	0.6375	0.5399	1.95917	16.4874	5.2476	0.0196	0.821	8.6243	0.631	7.5348	3.0375	1.4015	1.60851	7.5668	0.119	1.47851	0.9957	8.5076	0.5906	2.4282	0.5503	33.6261	3.5247	10.2649	30.6877	55.1206	0.6956	1.89907	2.4394	14.6369	2.4713	1.91246
415	0.2605	1.1135	1.0052	9.0325	22.0345	0.4279	0.6153	1.89973	12.7913	15.4561	0.0329	0.7165	7.5092	0.7994	6.2777	2.1451	1.4453	1.57628	6.4721	0.042	1.4664	0.749	8.6056	0.4651	2.2699	0.3676	29.7521	2.8471	8.1886	29.8658	37.4286	0.4928	1.80363	2.1891	15.016	2.6724	1.89091
416	0.3601	1.1831	1.0797	13.1863	24.4924	0.5642	0.1904	1.96046	15.2914	14.8089	0.0503	1.1115	8.3198	0.1685	6.0937	3.7184	0.9673	1.54726	7.1684	0.042	1.38498	0.8266	10.469	0.8034	2.6949	0.4573	37.5888	3.5659	10.5057	25.0791	51.794	0.4431	1.88003	1.3947	5.3951	2.6956	1.9926
417	0.2107	1.5661	0.9044	13.382	28.4194	0.5734	0.225	1.98515	15.7877	35.7695	0.0307	1.4065	9.0621	0.1917	8.112	4.0124	1.2897	1.74116	8.0922	0.0872	1.37559	1.4316	11.5929	0.9351	2.4348	0.4533	43.948	3.7634	11.0123	22.4509	58.0287	0.4674	1.92417	2.7032	8.7742	2.3034	2.02593
418	0.1844	1.6525	1.0369	14.1084	29.3664	0.5929	0.1656	2.05417	18.5985	26.0524	0.0576	1.413	9.8635	0.0374	6.8536	4.1311	1.4192	1.7811	9.1807	0.1087	1.40303	1.6748	10.689	1.0063	1.929	0.4302	43.765	3.9767	12.6757	22.2712	56.9881	0.5896	1.96896	3.4152	6.1533	2.0711	1.9972
419	0.2759	1.7514	0.8613	9.9453	27.6428	0.6889	0.3052	2.00971	17.4497	51.1476	0.058	1.0487	9.4369	0.1637	7.8161	2.8921	1.6251	1.76672	6.6634	0.1646	1.60372	1.6016	11.5688	0.6562	1.5849	0.4679	42.9558	3.3955	8.9549	23.0994	49.9818	0.6083	1.86641	3.057	6.5324	2.2968	1.97607
420	0.3602	1.659	0.8021	9.2056	23.3129	0.5538	0.4161	1.92349	15.9313	30.0621	0.124	0.6353	8.8754	1.8067	6.4044	2.7047	1.9596	1.55603	4.5968	0.0774	1.59362	2.6972	10.3169	0.7464	1.3722	0.3214	41.4082	4.2955	9.5736	25.4082	36.896	0.478	1.74738	1.4319	9.9115	2.5282	2.07935
421	0.3563	1.7164	0.8576	10.0968	26.8354	0.6561	0.3367	1.9215	19.9336	31.563	0.0839	1.0323	9.2847	1.8284	6.3716	3.3747	1.6192	1.54647	4.8826	0.0738	1.64652	2.6957	12.2838	0.8321	2.287	0.3558	46.456	4.9042	9.5511	28.1348	38.8795	0.4027	1.77535	1.2109	7.2905	3.0772	2.12192
422	0.2233	1.9211	0.857	10.9414	24.8059	0.6914	0.2406	1.97194	19.8924	18.9208	0.0827	1.0111	7.6864	1.7364	7.5968	4.0736	1.3607	1.45621	5.8107	0.1051	1.44559	2.8161	10.6524	0.8678	2.5669	0.6902	47.9167	4.5778	9.4312	28.0123	44.8403	0.7852	1.8236	1.1669	2.6696	2.431	2.1601
423	0.2484	2.1266	0.8374	16.125	28.6949	0.7486	0.2001	2.06091	21.1457	20.0817	0.0689	1.1265	9.2145	0.1059	5.5293	4.1624	1.4847	1.67565	9.6445	0.43	1.53916	1.3004	10.5492	0.6621	3.1457	1.1318	47.6718	3.3903	12.3678	28.0164	59.3991	0.8197	2.0196	2.8103	8.0487	3.1203	2.04323
424	0.2059	2.2561	0.763	12.9981	22.7104	0.7719	0.3518	2.08582	15.5314	18.0869	0.0689	0.8401	7.0392	0.105	9.4299	3.1668	1.3354	1.60932	8.7464	0.4475	1.41155	1.9922	7.937	0.4669	2.4028	1.2919	39.6846	2.6131	10.6227	23.5159	57.7233	0.8776	1.94056	2.2087	4.4278	2.6532	1.98026
425	0.179	2.1827	0.7314	10.8328	24.3022	0.7325	0.3585	2.12795	14.0549	8.2846	0.1106	0.8655	7.4365	0.084	10.6632	2.0618	1.3224	1.73444	7.8229	0.3603	1.34229	2.2445	8.7076	0.3296	2.4544	1.0068	33.0055	2.9005	11.5039	20.548	42.4238	0.6436	1.875	2.2165	8.8069	2.6149	1.95269
426	0.1643	1.8692	0.8663	12.2463	26.9775	0.8348	0.2246	2.08021	15.4256	8.2316	0.0584	1.0532	6.702	0.0484	11.3381	2.5615	1.1007	1.68803	7.396	0.0894	1.15891	2.3895	9.6437	0.5121	2.0523	0.6597	38.4169	3.658	11.358	20.1933	41.2191	0.6811	1.889	2.414	9.186	1.917	2.01444
427	0.4024	1.8303	0.9484	12.6188	25.3089	0.7642	0.2342	2.02989	16.8746	14.3454	0.0584	1.0305	6.2966	0.0888	10.7155	2.9038	1.3492	1.67136	7.0932	0.1101	1.22084	1.7755	9.8308	0.6365	2.1144	0.5684	38.3449	3.404	11.0498	21.3705	44.3502	0.8233	1.90962	2.3412	5.5651	1.8849	2.0287
428	0.2901	1.436	1.0211	14.327	24.0457	0.5203	0.3022	1.94831	16.5833	15.6161	0.0358	1.1196	6.451	0.0754	15.0677	3.5964	1.3438	1.56638	7.0287	0.1679	1.31719	1.5399	8.333	0.6887	1.7116	0.5833	37.8226	3.0364	10.2724	25.9573	60.5968	0.7076	1.93489	2.1555	9.9442	1.9095	1.94968
429	0.1978	1.3733	0.7954	12.3306	19.7756	0.337	0.3029	1.9685	12.1504	14.5988	0.0358	0.7571	5.9199	0.2756	14.5733	4.1215	1.0222	1.46744	6.0418	0.1703	1.3115	1.0837	9.8306	0.5149	2.0132	0.6533	38.7439	3.2868	7.5555	24.4489	50.2104	0.5847	1.82896	0.572	3.3232	2.1504	1.95842
430	0.2229	1.0654	0.6859	15.909	23.0975	0.2981	0.1853	2.01106	14.1072	8.8784	0.0525	0.8854	7.7174	0.2236	11.1997	3.8426	1.3983	1.57936	8.6138	0.1496	1.28649	0.9462	9.9668	0.7126	2.2648	0.5975	44.2662	3.4994	11.9974	26.0063	50.3917	0.4597	1.93232	2.0944	3.7023	2.489	1.97197
431	0.22	1.3403	0.5475	14.7408	22.0084	0.4571	0.2247	2.04737	16.1405	19.6889	0.027	0.7959	7.5626	0.2593	9.0044	3.3592	1.3608	1.56733	8.5446	0.1984	1.25931	1.3719	10.7159	0.7187	2.2634	0.4681	44.0105	3.764	11.8869	21.5633	44.95	0.4113	1.89196	2.1069	6.0814	2.3114	2.01853
432	0.135	1.1932	0.8209	12.5951	22.4026	0.5508	0.2438	2.07102	24.1135	20.4268	0.044	0.8974	7.4929	0.1051	10.486	2.6167	1.1914	1.59122	8.8357	0.1597	1.56687	2.2294	10.2566	0.903	2.1414	0.3177	35.2172	3.5708	11.6145	24.9264	56.7773	0.3671	1.88698	2.3448	1.4605	2.1341	1.94891
433	0.3327	1.8011	0.8788	8.613	19.1587	0.4041	0.2897	2.00306	20.3882	21.371	0.0501	0.699	5.994	1.1239	10.9299	2.3147	0.8817	1.56219	6.1736	0.1481	1.59635	2.0284	10.5653	0.6286	1.6334	0.3203	29.9018	3.4529	7.2811	23.634	47.7117	0.2885	1.78362	1.1465	8.8396	2.8949	1.88368
434	0.2912	2.1803	1.1946	9.6589	31.0615	0.2627	0.2171	1.9576	23.2006	12.2492	0.0399	0.8322	7.6458	1.0882	6.0705	2.0525	1.6449	1.69619	9.6126	0.0416	1.64895	1.5123	10.6305	0.9565	1.5861	0.2384	30.6629	3.13	9.2298	27.0169	42.3431	0.3707	1.97063	3.6429	2.2187	2.8921	1.8588
435	0.16	2.591	1.039	13.9052	30.3156	0.4931	0.3803	1.93496	21.0878	12.0372	0.0228	0.8298	8.3316	1.239	5.6683	2.6205	1.7683	1.73197	9.4365	0.1035	1.43459	1.0922	10.1269	0.7669	2.1902	0.3318	37.386	2.6639	11.2235	28.5456	41.5897	0.4263	2.02345	4.1152	3.5978	2.8022	1.91275
